# Supplementary material for: EHBP1L1 Frameshift Deletion in English Springer Spaniel Dogs with Dyserythropoietic Anemia and Myopathy Syndrome (DAMS) or Neonatal Losses
Source: Genes (Basel). 2022 Aug 26;13(9):1533. doi: 10.3390/genes13091533 (PMC9498568; doi:10.3390/genes13091533)
Supplement: Supplementary file 1 [file genes-13-01533-s001.zip]

Archive with 4 entries (4 files):
- Supplementary material/S1_File_genotypes.zip
- Supplementary material/Table_S1_Linkage-Homozygosity.xlsx
- Supplementary material/Table_S2_Public_Genomes.xlsx
- Supplementary material/Table_S3_Private_Variants.xlsx
