# Supplementary material for: EHBP1L1 Frameshift Deletion in English Springer Spaniel Dogs with Dyserythropoietic Anemia and Myopathy Syndrome (DAMS) or Neonatal Losses
Source: Genes (Basel). 2022 Aug 26;13(9):1533. doi: 10.3390/genes13091533 (PMC9498568; doi:10.3390/genes13091533)
Supplement: Supplementary file 1 [file genes-13-01533-s001.zip › Supplementary material/Table_S1_Linkage-Homozygosity.xlsx]

## Sheet: Combined linkage & homozygosity
Table S1. Critical interval derived by intersecting the results from linkage analysis and homozygosity mapping. Coordinates refer to the UU_Cfam_GSD_1.0 assembly.
Chromosome	Start critical interval	Stop critical interval	Size (bp)	First marker	Last marker
6	71826413	73815205	1988792	BICF2S23645642	BICF2S2299513
18	50554992	52333051	1778059	CHR18_50050735	BICF2S22952353
20	646891	774979	128088	BICF2P1261942	BICF2G630227719
26	12796722	13545264	748542	TIGRP2P338030_RS8653633	BICF2P496578
27	1	4357808	4357807	-	BICF2P1131317
		Total	9001288

## Sheet: Linkage summary
Genome regions that showed positive LOD scores for linkage to DAMS in one family
Linkage analysis	Chromosome	Start critical interval	Stop critical interval	Size (bp)	First SNV (critical interval)	Last SNV (critical interval)	Maximum LOD Score	Alpha
	1	31724292	54750273	23025981	BICF2G630717521	BICF2S23215117	1.1016	1
	1	104759412	105154016	394604	CHR1_104190552	CHR1_104532003	0.1864	1
	1	105320910	105395354	74444	BICF2S23729961	CHR1_104772453	0.1824	1
	1	113508922	121305494	7796572	CHR1_112724434	CHR1_120455134	1.1016	1
	1	122983817	123556469	572652	BICF2S23632891	-	1.1016	1
	2	1	9754884	9754883	-	BICF2G630674678	1.1016	1
	2	11260001	11558967	298966	BICF2S2321365	TIGRP2P19733_RS9050252	1.1016	1
	2	20417048	56286732	35869684	BICF2P816680	BICF2S22949617	1.1016	1
	4	71986024	89535178	17549154	BICF2G630168080	-	1.1016	1
	5	8832458	9083512	251054	BICF2P1413950	BICF2P284882	1.0703	1
	5	72829472	88486919	15657447	BICF2S23010721	BICF2G630235405	1.1016	1
	6	40907193	41022197	115004	CHR6_40436497	CHR6_40552118	1.0416	1
	6	64076325	76768372	12692047	CHR6_63533741	TIGRP2P90358_RS9189865	1.1016	1
	7	27219248	53528465	26309217	BICF2P226277	BICF2P979139	1.1016	1
	8	1452336	4539833	3087497	TIGRP2P106679_RS8711724	CHR8_4413961	0.0255	1
	8	15849381	34738112	18888731	BICF2P746193	BICF2P350916	0.3312	1
	14	2201411	2212174	10763	BICF2G630517748	BICF2G630517746	0.0011	1
	15	27986619	29754255	1767636	BICF2P785516	BICF2P270746	0.6284	1
	18	34074455	36962956	2888501	CHR18_33676038	BICF2G630698114	0.5143	1
	18	41151566	49536486	8384920	BICF2G630693812	BICF2P798952	1.1016	1
	18	49654348	54405438	4751090	CHR18_49150830	BICF2G630690007	1.1016	1
	20	1	682028	682027	-	TIGRP2P269437_RS9112022	0.0118	1
	20	20168165	21096508	928343	BICF2G630232363	BICF2P1038586	0.0923	1
	20	22725888	26664513	3938625	BICF2P1359376	BICF2P1001812	0.7898	1
	21	46438099	48905012	2466913	BICF2S23713086	TIGRP2P288293_RS8976798	1.0833	1
	21	49165836	50148305	982469	BICF2P885192	BICF2P910632	0.8623	1
	22	1	26721311	26721310	-	BICF2G630326574	1.1016	1
	22	31620219	31774738	154519	BICF2S23617000	BICF2S23129457	0.8204	1
	22	32083642	32253605	169963	BICF2S23244328	BICF2G630327548	1.1016	1
	22	56314975	56460479	145504	BICF2S22961802	TIGRP2P297618_RS8667610	1.1016	1
	25	51117135	51201103	83968	BICF2P632502	BICF2G630190278	1.1016	1
	26	12796722	17375156	4578434	TIGRP2P338030_RS8653633	BICF2G630802147	1.1016	1
	26	17416473	18093008	676535	TIGRP2P338996_RS9242835	BICF2P628984	1.1016	1
	27	1	5418706	5418705	-	BICF2G630153626	1.0804	1
	27	37024398	43021057	5996659	BICF2P118562	BICF2P497953	1.1016	1
	28	35318198	35352094	33896	BICF2G630264459	BICF2P714195	0.194	1
	31	491936	16437793	15945857	BICF2P244071	BICF2G630733239	1.1016	1
	31	16565250	28262898	11697648	BICF2G630733407	CHR31_27678011	1.1016	1
	32	1267394	1289389	21995	CHR32_38565567	BICF2S23345083	0.1056	1
	33	1	271466	271465	-	BICF2G630244184	1.101	1
	33	284635	707607	422972	CHRUN_JH373301_98000	BICF2S2329858	1.0238	1
	35	20467970	25940830	5472860	BICF2G630776675	BICF2P1164254	1.1016	1
	36	14670465	14700321	29856	BICF2P596842	CHR36_14396055	0.1986	1
Total				276981370

## Sheet: Linkage (raw Merlin output)
Raw output from the Merlin parametric linkage analysis. Positions are given in Mb with respect to the UU_Cfam_GSD_1.0 reference genome assembly.
CHR	POS	LABEL	MODEL	LOD	ALPHA	HLOD
1	0.0021	0.212	Phenotype_recessive	-4.0234	0	0
1	0.0022	0.216	Phenotype_recessive	-4.0354	0	0
1	0.0022	0.22	Phenotype_recessive	-4.0475	0	0
1	0.0022	0.224	Phenotype_recessive	-4.0598	0	0
1	0.0023	0.227	Phenotype_recessive	-4.0723	0	0
1	0.0025	0.248	Phenotype_recessive	-4.142	0	0
1	0.0027	0.268	Phenotype_recessive	-4.2177	0	0
1	0.0029	0.289	Phenotype_recessive	-4.3004	0	0
1	0.0031	0.309	Phenotype_recessive	-4.3916	0	0
1	0.0031	0.313	Phenotype_recessive	-4.411	0	0
1	0.0032	0.317	Phenotype_recessive	-4.4309	0	0
1	0.0032	0.321	Phenotype_recessive	-4.4512	0	0
1	0.0033	0.325	Phenotype_recessive	-4.472	0	0
1	0.0034	0.341	Phenotype_recessive	-4.5562	0	0
1	0.0036	0.357	Phenotype_recessive	-4.6487	0	0
1	0.0037	0.373	Phenotype_recessive	-4.7511	0	0
1	0.0039	0.388	Phenotype_recessive	-4.8655	0	0
1	0.0041	0.411	Phenotype_recessive	-5.0573	0	0
1	0.0043	0.434	Phenotype_recessive	-5.2841	0	0
1	0.0046	0.457	Phenotype_recessive	-5.5316	0	0
1	0.0048	0.48	Phenotype_recessive	-5.7003	0	0
1	0.0049	0.486	Phenotype_recessive	-5.7003	0	0
1	0.0049	0.492	Phenotype_recessive	-5.7003	0	0
1	0.005	0.498	Phenotype_recessive	-5.7003	0	0
1	0.005	0.504	Phenotype_recessive	-5.7003	0	0
1	0.0053	0.532	Phenotype_recessive	-5.7001	0	0
1	0.0056	0.561	Phenotype_recessive	-5.7001	0	0
1	0.0059	0.59	Phenotype_recessive	-5.7002	0	0
1	0.0062	0.618	Phenotype_recessive	-5.7004	0	0
1	0.0062	0.625	Phenotype_recessive	-5.7004	0	0
1	0.0063	0.631	Phenotype_recessive	-5.7004	0	0
1	0.0064	0.637	Phenotype_recessive	-5.7004	0	0
1	0.0064	0.643	Phenotype_recessive	-5.7004	0	0
1	0.0074	0.741	Phenotype_recessive	-5.6966	0	0
1	0.0084	0.839	Phenotype_recessive	-5.6944	0	0
1	0.0094	0.937	Phenotype_recessive	-5.6939	0	0
1	0.0103	1.034	Phenotype_recessive	-5.6949	0	0
1	0.011	1.098	Phenotype_recessive	-5.6951	0	0
1	0.0116	1.162	Phenotype_recessive	-5.696	0	0
1	0.0123	1.225	Phenotype_recessive	-5.6975	0	0
1	0.0129	1.289	Phenotype_recessive	-5.6998	0	0
1	0.0131	1.311	Phenotype_recessive	-5.6998	0	0
1	0.0133	1.332	Phenotype_recessive	-5.6999	0	0
1	0.0135	1.354	Phenotype_recessive	-5.7001	0	0
1	0.0138	1.376	Phenotype_recessive	-5.7004	0	0
1	0.0139	1.393	Phenotype_recessive	-5.7003	0	0
1	0.0141	1.41	Phenotype_recessive	-5.7003	0	0
1	0.0143	1.427	Phenotype_recessive	-5.7003	0	0
1	0.0144	1.445	Phenotype_recessive	-5.7003	0	0
1	0.0145	1.448	Phenotype_recessive	-5.7003	0	0
1	0.0145	1.452	Phenotype_recessive	-5.7004	0	0
1	0.0146	1.455	Phenotype_recessive	-5.7004	0	0
1	0.0146	1.459	Phenotype_recessive	-5.7004	0	0
1	0.0146	1.462	Phenotype_recessive	-5.7004	0	0
1	0.0146	1.465	Phenotype_recessive	-5.7004	0	0
1	0.0147	1.468	Phenotype_recessive	-5.7003	0	0
1	0.0147	1.471	Phenotype_recessive	-5.7003	0	0
1	0.0148	1.479	Phenotype_recessive	-5.7003	0	0
1	0.0149	1.487	Phenotype_recessive	-5.7003	0	0
1	0.015	1.495	Phenotype_recessive	-5.7003	0	0
1	0.015	1.503	Phenotype_recessive	-5.7003	0	0
1	0.0151	1.507	Phenotype_recessive	-5.7003	0	0
1	0.0151	1.51	Phenotype_recessive	-5.7003	0	0
1	0.0151	1.513	Phenotype_recessive	-5.7003	0	0
1	0.0152	1.516	Phenotype_recessive	-5.7003	0	0
1	0.0152	1.519	Phenotype_recessive	-5.7003	0	0
1	0.0152	1.522	Phenotype_recessive	-5.7003	0	0
1	0.0152	1.525	Phenotype_recessive	-5.7003	0	0
1	0.0153	1.528	Phenotype_recessive	-5.7003	0	0
1	0.0153	1.529	Phenotype_recessive	-5.7004	0	0
1	0.0153	1.531	Phenotype_recessive	-5.7004	0	0
1	0.0153	1.532	Phenotype_recessive	-5.7004	0	0
1	0.0153	1.534	Phenotype_recessive	-5.7004	0	0
1	0.0154	1.538	Phenotype_recessive	-5.7004	0	0
1	0.0154	1.542	Phenotype_recessive	-5.7004	0	0
1	0.0155	1.546	Phenotype_recessive	-5.7004	0	0
1	0.0155	1.55	Phenotype_recessive	-5.7004	0	0
1	0.0155	1.551	Phenotype_recessive	-5.7004	0	0
1	0.0155	1.552	Phenotype_recessive	-5.7004	0	0
1	0.0155	1.554	Phenotype_recessive	-5.7004	0	0
1	0.0155	1.555	Phenotype_recessive	-5.7004	0	0
1	0.0156	1.558	Phenotype_recessive	-5.7004	0	0
1	0.0156	1.56	Phenotype_recessive	-5.7003	0	0
1	0.0156	1.563	Phenotype_recessive	-5.7003	0	0
1	0.0157	1.566	Phenotype_recessive	-5.7003	0	0
1	0.0157	1.57	Phenotype_recessive	-5.7003	0	0
1	0.0157	1.573	Phenotype_recessive	-5.7002	0	0
1	0.0158	1.577	Phenotype_recessive	-5.7002	0	0
1	0.0158	1.58	Phenotype_recessive	-5.7002	0	0
1	0.0159	1.589	Phenotype_recessive	-5.7001	0	0
1	0.016	1.597	Phenotype_recessive	-5.7001	0	0
1	0.0161	1.606	Phenotype_recessive	-5.7	0	0
1	0.0161	1.615	Phenotype_recessive	-5.7	0	0
1	0.0163	1.629	Phenotype_recessive	-5.7	0	0
1	0.0164	1.643	Phenotype_recessive	-5.6999	0	0
1	0.0166	1.658	Phenotype_recessive	-5.7	0	0
1	0.0167	1.672	Phenotype_recessive	-5.7	0	0
1	0.0168	1.677	Phenotype_recessive	-5.7	0	0
1	0.0168	1.683	Phenotype_recessive	-5.7001	0	0
1	0.0169	1.688	Phenotype_recessive	-5.7001	0	0
1	0.0169	1.694	Phenotype_recessive	-5.7001	0	0
1	0.017	1.695	Phenotype_recessive	-5.7001	0	0
1	0.017	1.697	Phenotype_recessive	-5.7001	0	0
1	0.017	1.698	Phenotype_recessive	-5.7001	0	0
1	0.017	1.7	Phenotype_recessive	-5.7001	0	0
1	0.0171	1.708	Phenotype_recessive	-5.7002	0	0
1	0.0172	1.716	Phenotype_recessive	-5.7003	0	0
1	0.0172	1.724	Phenotype_recessive	-5.7003	0	0
1	0.0173	1.731	Phenotype_recessive	-5.7004	0	0
1	0.0174	1.736	Phenotype_recessive	-5.7003	0	0
1	0.0174	1.741	Phenotype_recessive	-5.7003	0	0
1	0.0175	1.746	Phenotype_recessive	-5.7002	0	0
1	0.0175	1.751	Phenotype_recessive	-5.7001	0	0
1	0.0175	1.752	Phenotype_recessive	-5.7001	0	0
1	0.0175	1.754	Phenotype_recessive	-5.7001	0	0
1	0.0175	1.755	Phenotype_recessive	-5.7001	0	0
1	0.0176	1.756	Phenotype_recessive	-5.7001	0	0
1	0.0176	1.757	Phenotype_recessive	-5.7001	0	0
1	0.0176	1.757	Phenotype_recessive	-5.7001	0	0
1	0.0176	1.758	Phenotype_recessive	-5.7001	0	0
1	0.0176	1.758	Phenotype_recessive	-5.7001	0	0
1	0.0176	1.76	Phenotype_recessive	-5.7	0	0
1	0.0176	1.763	Phenotype_recessive	-5.7	0	0
1	0.0176	1.765	Phenotype_recessive	-5.7	0	0
1	0.0177	1.767	Phenotype_recessive	-5.7	0	0
1	0.0177	1.771	Phenotype_recessive	-5.6999	0	0
1	0.0177	1.775	Phenotype_recessive	-5.6999	0	0
1	0.0178	1.778	Phenotype_recessive	-5.6998	0	0
1	0.0178	1.782	Phenotype_recessive	-5.6998	0	0
1	0.0179	1.789	Phenotype_recessive	-5.6997	0	0
1	0.018	1.796	Phenotype_recessive	-5.6997	0	0
1	0.018	1.803	Phenotype_recessive	-5.6996	0	0
1	0.0181	1.81	Phenotype_recessive	-5.6996	0	0
1	0.0182	1.819	Phenotype_recessive	-5.6995	0	0
1	0.0183	1.829	Phenotype_recessive	-5.6995	0	0
1	0.0184	1.838	Phenotype_recessive	-5.6995	0	0
1	0.0185	1.847	Phenotype_recessive	-5.6995	0	0
1	0.0185	1.853	Phenotype_recessive	-5.6994	0	0
1	0.0186	1.859	Phenotype_recessive	-5.6994	0	0
1	0.0186	1.864	Phenotype_recessive	-5.6994	0	0
1	0.0187	1.87	Phenotype_recessive	-5.6994	0	0
1	0.019	1.901	Phenotype_recessive	-5.6991	0	0
1	0.0193	1.933	Phenotype_recessive	-5.6989	0	0
1	0.0196	1.964	Phenotype_recessive	-5.6989	0	0
1	0.02	1.996	Phenotype_recessive	-5.699	0	0
1	0.02	2.002	Phenotype_recessive	-5.6989	0	0
1	0.0201	2.009	Phenotype_recessive	-5.6989	0	0
1	0.0202	2.015	Phenotype_recessive	-5.6989	0	0
1	0.0202	2.022	Phenotype_recessive	-5.6988	0	0
1	0.0203	2.029	Phenotype_recessive	-5.6988	0	0
1	0.0204	2.037	Phenotype_recessive	-5.6987	0	0
1	0.0204	2.044	Phenotype_recessive	-5.6987	0	0
1	0.0205	2.052	Phenotype_recessive	-5.6987	0	0
1	0.0206	2.055	Phenotype_recessive	-5.6986	0	0
1	0.0206	2.059	Phenotype_recessive	-5.6986	0	0
1	0.0206	2.062	Phenotype_recessive	-5.6986	0	0
1	0.0207	2.066	Phenotype_recessive	-5.6986	0	0
1	0.0209	2.087	Phenotype_recessive	-5.6985	0	0
1	0.0211	2.108	Phenotype_recessive	-5.6984	0	0
1	0.0213	2.128	Phenotype_recessive	-5.6984	0	0
1	0.0215	2.149	Phenotype_recessive	-5.6985	0	0
1	0.0215	2.153	Phenotype_recessive	-5.6985	0	0
1	0.0216	2.157	Phenotype_recessive	-5.6985	0	0
1	0.0216	2.162	Phenotype_recessive	-5.6985	0	0
1	0.0217	2.166	Phenotype_recessive	-5.6985	0	0
1	0.0217	2.167	Phenotype_recessive	-5.6985	0	0
1	0.0217	2.168	Phenotype_recessive	-5.6985	0	0
1	0.0217	2.169	Phenotype_recessive	-5.6986	0	0
1	0.0217	2.17	Phenotype_recessive	-5.6986	0	0
1	0.0218	2.183	Phenotype_recessive	-5.6986	0	0
1	0.022	2.195	Phenotype_recessive	-5.6986	0	0
1	0.0221	2.208	Phenotype_recessive	-5.6987	0	0
1	0.0222	2.22	Phenotype_recessive	-5.6988	0	0
1	0.0222	2.224	Phenotype_recessive	-5.6988	0	0
1	0.0223	2.227	Phenotype_recessive	-5.6988	0	0
1	0.0223	2.23	Phenotype_recessive	-5.6988	0	0
1	0.0223	2.233	Phenotype_recessive	-5.6989	0	0
1	0.0224	2.238	Phenotype_recessive	-5.6989	0	0
1	0.0224	2.242	Phenotype_recessive	-5.6989	0	0
1	0.0225	2.247	Phenotype_recessive	-5.6989	0	0
1	0.0225	2.252	Phenotype_recessive	-5.699	0	0
1	0.0225	2.254	Phenotype_recessive	-5.699	0	0
1	0.0226	2.257	Phenotype_recessive	-5.699	0	0
1	0.0226	2.26	Phenotype_recessive	-5.699	0	0
1	0.0226	2.263	Phenotype_recessive	-5.6991	0	0
1	0.0227	2.266	Phenotype_recessive	-5.6991	0	0
1	0.0227	2.269	Phenotype_recessive	-5.6991	0	0
1	0.0227	2.272	Phenotype_recessive	-5.6991	0	0
1	0.0228	2.276	Phenotype_recessive	-5.6992	0	0
1	0.0228	2.282	Phenotype_recessive	-5.6992	0	0
1	0.0229	2.289	Phenotype_recessive	-5.6993	0	0
1	0.023	2.295	Phenotype_recessive	-5.6994	0	0
1	0.023	2.302	Phenotype_recessive	-5.6994	0	0
1	0.0231	2.307	Phenotype_recessive	-5.6995	0	0
1	0.0231	2.311	Phenotype_recessive	-5.6995	0	0
1	0.0232	2.316	Phenotype_recessive	-5.6996	0	0
1	0.0232	2.321	Phenotype_recessive	-5.6996	0	0
1	0.0232	2.325	Phenotype_recessive	-5.6997	0	0
1	0.0233	2.328	Phenotype_recessive	-5.6997	0	0
1	0.0233	2.332	Phenotype_recessive	-5.6998	0	0
1	0.0234	2.336	Phenotype_recessive	-5.6998	0	0
1	0.0234	2.339	Phenotype_recessive	-5.6999	0	0
1	0.0234	2.343	Phenotype_recessive	-5.6999	0	0
1	0.0235	2.346	Phenotype_recessive	-5.6999	0	0
1	0.0235	2.35	Phenotype_recessive	-5.7	0	0
1	0.0235	2.352	Phenotype_recessive	-5.7	0	0
1	0.0235	2.353	Phenotype_recessive	-5.7	0	0
1	0.0236	2.355	Phenotype_recessive	-5.7001	0	0
1	0.0236	2.357	Phenotype_recessive	-5.7001	0	0
1	0.0236	2.363	Phenotype_recessive	-5.7002	0	0
1	0.0237	2.369	Phenotype_recessive	-5.7002	0	0
1	0.0237	2.375	Phenotype_recessive	-5.7003	0	0
1	0.0238	2.381	Phenotype_recessive	-5.7004	0	0
1	0.0238	2.382	Phenotype_recessive	-5.7004	0	0
1	0.0238	2.384	Phenotype_recessive	-5.7004	0	0
1	0.0239	2.386	Phenotype_recessive	-5.7004	0	0
1	0.0239	2.387	Phenotype_recessive	-5.7004	0	0
1	0.0239	2.391	Phenotype_recessive	-5.7004	0	0
1	0.0239	2.394	Phenotype_recessive	-5.7004	0	0
1	0.024	2.397	Phenotype_recessive	-5.7004	0	0
1	0.024	2.4	Phenotype_recessive	-5.7003	0	0
1	0.0242	2.419	Phenotype_recessive	-5.7003	0	0
1	0.0244	2.437	Phenotype_recessive	-5.7003	0	0
1	0.0246	2.455	Phenotype_recessive	-5.7003	0	0
1	0.0247	2.474	Phenotype_recessive	-5.7004	0	0
1	0.0248	2.476	Phenotype_recessive	-5.7004	0	0
1	0.0248	2.477	Phenotype_recessive	-5.7004	0	0
1	0.0248	2.479	Phenotype_recessive	-5.7004	0	0
1	0.0248	2.481	Phenotype_recessive	-5.7004	0	0
1	0.0248	2.485	Phenotype_recessive	-5.7003	0	0
1	0.0249	2.489	Phenotype_recessive	-5.7003	0	0
1	0.0249	2.493	Phenotype_recessive	-5.7002	0	0
1	0.025	2.497	Phenotype_recessive	-5.7001	0	0
1	0.0252	2.52	Phenotype_recessive	-5.6998	0	0
1	0.0254	2.542	Phenotype_recessive	-5.6995	0	0
1	0.0257	2.565	Phenotype_recessive	-5.6993	0	0
1	0.0259	2.588	Phenotype_recessive	-5.6992	0	0
1	0.0264	2.638	Phenotype_recessive	-5.6982	0	0
1	0.0269	2.688	Phenotype_recessive	-5.6976	0	0
1	0.0274	2.738	Phenotype_recessive	-5.6974	0	0
1	0.0279	2.788	Phenotype_recessive	-5.6977	0	0
1	0.0284	2.844	Phenotype_recessive	-5.6967	0	0
1	0.029	2.901	Phenotype_recessive	-5.6964	0	0
1	0.0296	2.958	Phenotype_recessive	-5.6966	0	0
1	0.0301	3.014	Phenotype_recessive	-5.6974	0	0
1	0.0307	3.072	Phenotype_recessive	-5.6973	0	0
1	0.0313	3.13	Phenotype_recessive	-5.6978	0	0
1	0.0319	3.189	Phenotype_recessive	-5.6988	0	0
1	0.0325	3.247	Phenotype_recessive	-5.7004	0	0
1	0.0327	3.272	Phenotype_recessive	-5.7002	0	0
1	0.033	3.297	Phenotype_recessive	-5.7002	0	0
1	0.0332	3.322	Phenotype_recessive	-5.7002	0	0
1	0.0335	3.347	Phenotype_recessive	-5.7004	0	0
1	0.0335	3.349	Phenotype_recessive	-5.7004	0	0
1	0.0335	3.35	Phenotype_recessive	-5.7004	0	0
1	0.0335	3.352	Phenotype_recessive	-5.7004	0	0
1	0.0335	3.353	Phenotype_recessive	-5.7004	0	0
1	0.0336	3.363	Phenotype_recessive	-5.7004	0	0
1	0.0337	3.373	Phenotype_recessive	-5.7004	0	0
1	0.0338	3.382	Phenotype_recessive	-5.7004	0	0
1	0.0339	3.392	Phenotype_recessive	-5.7004	0	0
1	0.0339	3.394	Phenotype_recessive	-5.7004	0	0
1	0.034	3.396	Phenotype_recessive	-5.7004	0	0
1	0.034	3.399	Phenotype_recessive	-5.7004	0	0
1	0.034	3.401	Phenotype_recessive	-5.7004	0	0
1	0.0341	3.415	Phenotype_recessive	-5.6997	0	0
1	0.0343	3.429	Phenotype_recessive	-5.699	0	0
1	0.0344	3.443	Phenotype_recessive	-5.6983	0	0
1	0.0346	3.457	Phenotype_recessive	-5.6977	0	0
1	0.0362	3.62	Phenotype_recessive	-5.6894	0	0
1	0.0378	3.783	Phenotype_recessive	-5.6855	0	0
1	0.0395	3.945	Phenotype_recessive	-5.6866	0	0
1	0.0411	4.108	Phenotype_recessive	-5.6922	0	0
1	0.0411	4.114	Phenotype_recessive	-5.6923	0	0
1	0.0412	4.12	Phenotype_recessive	-5.6925	0	0
1	0.0413	4.125	Phenotype_recessive	-5.6927	0	0
1	0.0413	4.131	Phenotype_recessive	-5.6928	0	0
1	0.0413	4.135	Phenotype_recessive	-5.6929	0	0
1	0.0414	4.139	Phenotype_recessive	-5.6931	0	0
1	0.0414	4.143	Phenotype_recessive	-5.6932	0	0
1	0.0415	4.146	Phenotype_recessive	-5.6933	0	0
1	0.0415	4.147	Phenotype_recessive	-5.6933	0	0
1	0.0415	4.148	Phenotype_recessive	-5.6933	0	0
1	0.0415	4.148	Phenotype_recessive	-5.6934	0	0
1	0.0415	4.149	Phenotype_recessive	-5.6934	0	0
1	0.0416	4.162	Phenotype_recessive	-5.6938	0	0
1	0.0418	4.175	Phenotype_recessive	-5.6942	0	0
1	0.0419	4.188	Phenotype_recessive	-5.6947	0	0
1	0.042	4.201	Phenotype_recessive	-5.6952	0	0
1	0.042	4.201	Phenotype_recessive	-5.6952	0	0
1	0.042	4.202	Phenotype_recessive	-5.6952	0	0
1	0.042	4.202	Phenotype_recessive	-5.6952	0	0
1	0.042	4.202	Phenotype_recessive	-5.6952	0	0
1	0.0421	4.211	Phenotype_recessive	-5.6955	0	0
1	0.0422	4.22	Phenotype_recessive	-5.6959	0	0
1	0.0423	4.229	Phenotype_recessive	-5.6962	0	0
1	0.0424	4.238	Phenotype_recessive	-5.6966	0	0
1	0.0426	4.259	Phenotype_recessive	-5.6974	0	0
1	0.0428	4.28	Phenotype_recessive	-5.6984	0	0
1	0.043	4.3	Phenotype_recessive	-5.6993	0	0
1	0.0432	4.321	Phenotype_recessive	-5.7004	0	0
1	0.0449	4.488	Phenotype_recessive	-5.6532	0	0
1	0.0466	4.656	Phenotype_recessive	-5.6136	0	0
1	0.0482	4.823	Phenotype_recessive	-5.5829	0	0
1	0.0499	4.99	Phenotype_recessive	-5.5618	0	0
1	0.0499	4.994	Phenotype_recessive	-5.5613	0	0
1	0.05	4.997	Phenotype_recessive	-5.5608	0	0
1	0.05	5.001	Phenotype_recessive	-5.5602	0	0
1	0.05	5.004	Phenotype_recessive	-5.5597	0	0
1	0.0501	5.005	Phenotype_recessive	-5.5596	0	0
1	0.0501	5.006	Phenotype_recessive	-5.5595	0	0
1	0.0501	5.006	Phenotype_recessive	-5.5594	0	0
1	0.0501	5.007	Phenotype_recessive	-5.5593	0	0
1	0.0501	5.014	Phenotype_recessive	-5.5584	0	0
1	0.0502	5.02	Phenotype_recessive	-5.5574	0	0
1	0.0503	5.027	Phenotype_recessive	-5.5564	0	0
1	0.0503	5.033	Phenotype_recessive	-5.5555	0	0
1	0.0504	5.035	Phenotype_recessive	-5.5552	0	0
1	0.0504	5.037	Phenotype_recessive	-5.5549	0	0
1	0.0504	5.039	Phenotype_recessive	-5.5547	0	0
1	0.0504	5.041	Phenotype_recessive	-5.5544	0	0
1	0.0504	5.043	Phenotype_recessive	-5.5541	0	0
1	0.0504	5.044	Phenotype_recessive	-5.5539	0	0
1	0.0505	5.046	Phenotype_recessive	-5.5536	0	0
1	0.0505	5.048	Phenotype_recessive	-5.5534	0	0
1	0.0505	5.052	Phenotype_recessive	-5.5527	0	0
1	0.0506	5.057	Phenotype_recessive	-5.5521	0	0
1	0.0506	5.062	Phenotype_recessive	-5.5514	0	0
1	0.0507	5.066	Phenotype_recessive	-5.5508	0	0
1	0.0507	5.067	Phenotype_recessive	-5.5507	0	0
1	0.0507	5.067	Phenotype_recessive	-5.5506	0	0
1	0.0507	5.068	Phenotype_recessive	-5.5505	0	0
1	0.0507	5.069	Phenotype_recessive	-5.5504	0	0
1	0.0507	5.073	Phenotype_recessive	-5.5499	0	0
1	0.0508	5.076	Phenotype_recessive	-5.5494	0	0
1	0.0508	5.08	Phenotype_recessive	-5.5488	0	0
1	0.0508	5.084	Phenotype_recessive	-5.5483	0	0
1	0.0509	5.089	Phenotype_recessive	-5.5476	0	0
1	0.0509	5.093	Phenotype_recessive	-5.547	0	0
1	0.051	5.098	Phenotype_recessive	-5.5463	0	0
1	0.051	5.103	Phenotype_recessive	-5.5457	0	0
1	0.0511	5.11	Phenotype_recessive	-5.5447	0	0
1	0.0512	5.117	Phenotype_recessive	-5.5438	0	0
1	0.0512	5.124	Phenotype_recessive	-5.5429	0	0
1	0.0513	5.131	Phenotype_recessive	-5.5419	0	0
1	0.0513	5.132	Phenotype_recessive	-5.5418	0	0
1	0.0513	5.132	Phenotype_recessive	-5.5417	0	0
1	0.0513	5.133	Phenotype_recessive	-5.5416	0	0
1	0.0513	5.134	Phenotype_recessive	-5.5415	0	0
1	0.0514	5.143	Phenotype_recessive	-5.5403	0	0
1	0.0515	5.152	Phenotype_recessive	-5.5391	0	0
1	0.0516	5.162	Phenotype_recessive	-5.5379	0	0
1	0.0517	5.171	Phenotype_recessive	-5.5367	0	0
1	0.0517	5.171	Phenotype_recessive	-5.5366	0	0
1	0.0517	5.172	Phenotype_recessive	-5.5366	0	0
1	0.0517	5.172	Phenotype_recessive	-5.5365	0	0
1	0.0517	5.173	Phenotype_recessive	-5.5364	0	0
1	0.0518	5.176	Phenotype_recessive	-5.536	0	0
1	0.0518	5.179	Phenotype_recessive	-5.5357	0	0
1	0.0518	5.182	Phenotype_recessive	-5.5353	0	0
1	0.0519	5.185	Phenotype_recessive	-5.5349	0	0
1	0.0519	5.188	Phenotype_recessive	-5.5345	0	0
1	0.0519	5.192	Phenotype_recessive	-5.534	0	0
1	0.052	5.195	Phenotype_recessive	-5.5336	0	0
1	0.052	5.198	Phenotype_recessive	-5.5332	0	0
1	0.052	5.203	Phenotype_recessive	-5.5326	0	0
1	0.0521	5.208	Phenotype_recessive	-5.5321	0	0
1	0.0521	5.212	Phenotype_recessive	-5.5315	0	0
1	0.0522	5.217	Phenotype_recessive	-5.5309	0	0
1	0.0522	5.22	Phenotype_recessive	-5.5305	0	0
1	0.0522	5.223	Phenotype_recessive	-5.5301	0	0
1	0.0523	5.226	Phenotype_recessive	-5.5297	0	0
1	0.0523	5.23	Phenotype_recessive	-5.5294	0	0
1	0.0524	5.237	Phenotype_recessive	-5.5284	0	0
1	0.0524	5.245	Phenotype_recessive	-5.5275	0	0
1	0.0525	5.253	Phenotype_recessive	-5.5266	0	0
1	0.0526	5.26	Phenotype_recessive	-5.5257	0	0
1	0.0526	5.26	Phenotype_recessive	-5.5257	0	0
1	0.0526	5.26	Phenotype_recessive	-5.5257	0	0
1	0.0526	5.26	Phenotype_recessive	-5.5257	0	0
1	0.0526	5.26	Phenotype_recessive	-5.5256	0	0
1	0.0527	5.275	Phenotype_recessive	-5.5239	0	0
1	0.0529	5.289	Phenotype_recessive	-5.5223	0	0
1	0.053	5.303	Phenotype_recessive	-5.5207	0	0
1	0.0532	5.317	Phenotype_recessive	-5.5191	0	0
1	0.0533	5.329	Phenotype_recessive	-5.5177	0	0
1	0.0534	5.342	Phenotype_recessive	-5.5163	0	0
1	0.0535	5.354	Phenotype_recessive	-5.5149	0	0
1	0.0537	5.367	Phenotype_recessive	-5.5136	0	0
1	0.0537	5.37	Phenotype_recessive	-5.5132	0	0
1	0.0537	5.374	Phenotype_recessive	-5.5128	0	0
1	0.0538	5.378	Phenotype_recessive	-5.5124	0	0
1	0.0538	5.381	Phenotype_recessive	-5.5121	0	0
1	0.0538	5.384	Phenotype_recessive	-5.5118	0	0
1	0.0539	5.387	Phenotype_recessive	-5.5115	0	0
1	0.0539	5.39	Phenotype_recessive	-5.5112	0	0
1	0.0539	5.392	Phenotype_recessive	-5.5109	0	0
1	0.054	5.395	Phenotype_recessive	-5.5106	0	0
1	0.054	5.398	Phenotype_recessive	-5.5103	0	0
1	0.054	5.401	Phenotype_recessive	-5.51	0	0
1	0.054	5.404	Phenotype_recessive	-5.5097	0	0
1	0.0541	5.407	Phenotype_recessive	-5.5094	0	0
1	0.0541	5.41	Phenotype_recessive	-5.5091	0	0
1	0.0541	5.413	Phenotype_recessive	-5.5087	0	0
1	0.0542	5.416	Phenotype_recessive	-5.5084	0	0
1	0.0543	5.425	Phenotype_recessive	-5.5075	0	0
1	0.0543	5.434	Phenotype_recessive	-5.5066	0	0
1	0.0544	5.443	Phenotype_recessive	-5.5057	0	0
1	0.0545	5.452	Phenotype_recessive	-5.5048	0	0
1	0.0545	5.454	Phenotype_recessive	-5.5046	0	0
1	0.0546	5.457	Phenotype_recessive	-5.5043	0	0
1	0.0546	5.459	Phenotype_recessive	-5.5041	0	0
1	0.0546	5.461	Phenotype_recessive	-5.5039	0	0
1	0.0546	5.464	Phenotype_recessive	-5.5036	0	0
1	0.0547	5.467	Phenotype_recessive	-5.5033	0	0
1	0.0547	5.47	Phenotype_recessive	-5.503	0	0
1	0.0547	5.473	Phenotype_recessive	-5.5028	0	0
1	0.0548	5.479	Phenotype_recessive	-5.5021	0	0
1	0.0549	5.485	Phenotype_recessive	-5.5015	0	0
1	0.0549	5.492	Phenotype_recessive	-5.5009	0	0
1	0.055	5.498	Phenotype_recessive	-5.5003	0	0
1	0.0551	5.51	Phenotype_recessive	-5.4992	0	0
1	0.0552	5.521	Phenotype_recessive	-5.4981	0	0
1	0.0553	5.532	Phenotype_recessive	-5.4971	0	0
1	0.0554	5.543	Phenotype_recessive	-5.4961	0	0
1	0.0555	5.546	Phenotype_recessive	-5.4958	0	0
1	0.0555	5.549	Phenotype_recessive	-5.4956	0	0
1	0.0555	5.552	Phenotype_recessive	-5.4953	0	0
1	0.0555	5.554	Phenotype_recessive	-5.4951	0	0
1	0.0557	5.566	Phenotype_recessive	-5.494	0	0
1	0.0558	5.577	Phenotype_recessive	-5.493	0	0
1	0.0559	5.589	Phenotype_recessive	-5.492	0	0
1	0.056	5.6	Phenotype_recessive	-5.491	0	0
1	0.0567	5.674	Phenotype_recessive	-5.4832	0	0
1	0.0575	5.748	Phenotype_recessive	-5.4769	0	0
1	0.0582	5.823	Phenotype_recessive	-5.4721	0	0
1	0.059	5.897	Phenotype_recessive	-5.469	0	0
1	0.0592	5.921	Phenotype_recessive	-5.4673	0	0
1	0.0595	5.946	Phenotype_recessive	-5.4657	0	0
1	0.0597	5.97	Phenotype_recessive	-5.4644	0	0
1	0.0599	5.994	Phenotype_recessive	-5.4632	0	0
1	0.06	6.003	Phenotype_recessive	-5.4627	0	0
1	0.0601	6.011	Phenotype_recessive	-5.4622	0	0
1	0.0602	6.019	Phenotype_recessive	-5.4618	0	0
1	0.0603	6.028	Phenotype_recessive	-5.4613	0	0
1	0.0603	6.032	Phenotype_recessive	-5.4611	0	0
1	0.0604	6.036	Phenotype_recessive	-5.4609	0	0
1	0.0604	6.041	Phenotype_recessive	-5.4606	0	0
1	0.0605	6.045	Phenotype_recessive	-5.4604	0	0
1	0.0612	6.116	Phenotype_recessive	-5.4552	0	0
1	0.0619	6.188	Phenotype_recessive	-5.4514	0	0
1	0.0626	6.259	Phenotype_recessive	-5.4491	0	0
1	0.0633	6.331	Phenotype_recessive	-5.4482	0	0
1	0.0633	6.333	Phenotype_recessive	-5.4481	0	0
1	0.0634	6.335	Phenotype_recessive	-5.448	0	0
1	0.0634	6.338	Phenotype_recessive	-5.448	0	0
1	0.0634	6.34	Phenotype_recessive	-5.4479	0	0
1	0.0634	6.343	Phenotype_recessive	-5.4478	0	0
1	0.0635	6.345	Phenotype_recessive	-5.4477	0	0
1	0.0635	6.348	Phenotype_recessive	-5.4477	0	0
1	0.0635	6.35	Phenotype_recessive	-5.4476	0	0
1	0.0636	6.357	Phenotype_recessive	-5.4473	0	0
1	0.0636	6.364	Phenotype_recessive	-5.4471	0	0
1	0.0637	6.371	Phenotype_recessive	-5.4469	0	0
1	0.0638	6.378	Phenotype_recessive	-5.4467	0	0
1	0.0638	6.379	Phenotype_recessive	-5.4467	0	0
1	0.0638	6.381	Phenotype_recessive	-5.4466	0	0
1	0.0638	6.382	Phenotype_recessive	-5.4466	0	0
1	0.0638	6.384	Phenotype_recessive	-5.4465	0	0
1	0.0639	6.389	Phenotype_recessive	-5.4464	0	0
1	0.0639	6.394	Phenotype_recessive	-5.4462	0	0
1	0.064	6.399	Phenotype_recessive	-5.4461	0	0
1	0.064	6.405	Phenotype_recessive	-5.4459	0	0
1	0.0642	6.417	Phenotype_recessive	-5.4455	0	0
1	0.0643	6.429	Phenotype_recessive	-5.4452	0	0
1	0.0644	6.44	Phenotype_recessive	-5.4449	0	0
1	0.0645	6.452	Phenotype_recessive	-5.4446	0	0
1	0.0648	6.481	Phenotype_recessive	-5.4437	0	0
1	0.0651	6.509	Phenotype_recessive	-5.4429	0	0
1	0.0654	6.537	Phenotype_recessive	-5.4424	0	0
1	0.0657	6.565	Phenotype_recessive	-5.4421	0	0
1	0.0657	6.569	Phenotype_recessive	-5.442	0	0
1	0.0657	6.573	Phenotype_recessive	-5.442	0	0
1	0.0658	6.577	Phenotype_recessive	-5.4419	0	0
1	0.0658	6.58	Phenotype_recessive	-5.4419	0	0
1	0.0658	6.584	Phenotype_recessive	-5.4418	0	0
1	0.0659	6.587	Phenotype_recessive	-5.4417	0	0
1	0.0659	6.59	Phenotype_recessive	-5.4417	0	0
1	0.0659	6.594	Phenotype_recessive	-5.4416	0	0
1	0.066	6.601	Phenotype_recessive	-5.4415	0	0
1	0.0661	6.607	Phenotype_recessive	-5.4414	0	0
1	0.0661	6.614	Phenotype_recessive	-5.4413	0	0
1	0.0662	6.621	Phenotype_recessive	-5.4412	0	0
1	0.0664	6.644	Phenotype_recessive	-5.4407	0	0
1	0.0667	6.666	Phenotype_recessive	-5.4403	0	0
1	0.0669	6.688	Phenotype_recessive	-5.4401	0	0
1	0.0671	6.711	Phenotype_recessive	-5.4401	0	0
1	0.0674	6.736	Phenotype_recessive	-5.4396	0	0
1	0.0676	6.762	Phenotype_recessive	-5.4393	0	0
1	0.0679	6.788	Phenotype_recessive	-5.4393	0	0
1	0.0681	6.814	Phenotype_recessive	-5.4394	0	0
1	0.0682	6.816	Phenotype_recessive	-5.4394	0	0
1	0.0682	6.818	Phenotype_recessive	-5.4394	0	0
1	0.0682	6.821	Phenotype_recessive	-5.4393	0	0
1	0.0682	6.823	Phenotype_recessive	-5.4393	0	0
1	0.0683	6.829	Phenotype_recessive	-5.4393	0	0
1	0.0683	6.835	Phenotype_recessive	-5.4393	0	0
1	0.0684	6.84	Phenotype_recessive	-5.4393	0	0
1	0.0685	6.846	Phenotype_recessive	-5.4393	0	0
1	0.0685	6.85	Phenotype_recessive	-5.4393	0	0
1	0.0685	6.855	Phenotype_recessive	-5.4393	0	0
1	0.0686	6.859	Phenotype_recessive	-5.4393	0	0
1	0.0686	6.864	Phenotype_recessive	-5.4393	0	0
1	0.0686	6.864	Phenotype_recessive	-5.4393	0	0
1	0.0686	6.864	Phenotype_recessive	-5.4393	0	0
1	0.0686	6.864	Phenotype_recessive	-5.4393	0	0
1	0.0686	6.865	Phenotype_recessive	-5.4393	0	0
1	0.0687	6.867	Phenotype_recessive	-5.4393	0	0
1	0.0687	6.87	Phenotype_recessive	-5.4393	0	0
1	0.0687	6.873	Phenotype_recessive	-5.4393	0	0
1	0.0688	6.875	Phenotype_recessive	-5.4393	0	0
1	0.0688	6.878	Phenotype_recessive	-5.4393	0	0
1	0.0688	6.88	Phenotype_recessive	-5.4393	0	0
1	0.0688	6.883	Phenotype_recessive	-5.4393	0	0
1	0.0689	6.885	Phenotype_recessive	-5.4393	0	0
1	0.0691	6.91	Phenotype_recessive	-5.4391	0	0
1	0.0693	6.934	Phenotype_recessive	-5.4391	0	0
1	0.0696	6.959	Phenotype_recessive	-5.4393	0	0
1	0.0698	6.984	Phenotype_recessive	-5.4396	0	0
1	0.071	7.098	Phenotype_recessive	-5.4364	0	0
1	0.0721	7.213	Phenotype_recessive	-5.4369	0	0
1	0.0733	7.327	Phenotype_recessive	-5.4411	0	0
1	0.0744	7.441	Phenotype_recessive	-5.4491	0	0
1	0.0746	7.459	Phenotype_recessive	-5.4497	0	0
1	0.0748	7.477	Phenotype_recessive	-5.4503	0	0
1	0.0749	7.495	Phenotype_recessive	-5.451	0	0
1	0.0751	7.513	Phenotype_recessive	-5.4518	0	0
1	0.0752	7.518	Phenotype_recessive	-5.452	0	0
1	0.0752	7.523	Phenotype_recessive	-5.4522	0	0
1	0.0753	7.528	Phenotype_recessive	-5.4524	0	0
1	0.0753	7.534	Phenotype_recessive	-5.4526	0	0
1	0.0754	7.535	Phenotype_recessive	-5.4527	0	0
1	0.0754	7.537	Phenotype_recessive	-5.4528	0	0
1	0.0754	7.539	Phenotype_recessive	-5.4528	0	0
1	0.0754	7.54	Phenotype_recessive	-5.4529	0	0
1	0.0755	7.548	Phenotype_recessive	-5.4532	0	0
1	0.0756	7.556	Phenotype_recessive	-5.4536	0	0
1	0.0756	7.564	Phenotype_recessive	-5.4539	0	0
1	0.0757	7.572	Phenotype_recessive	-5.4543	0	0
1	0.0757	7.573	Phenotype_recessive	-5.4543	0	0
1	0.0757	7.573	Phenotype_recessive	-5.4543	0	0
1	0.0757	7.574	Phenotype_recessive	-5.4543	0	0
1	0.0757	7.574	Phenotype_recessive	-5.4544	0	0
1	0.0759	7.59	Phenotype_recessive	-5.455	0	0
1	0.0761	7.606	Phenotype_recessive	-5.4557	0	0
1	0.0762	7.622	Phenotype_recessive	-5.4565	0	0
1	0.0764	7.638	Phenotype_recessive	-5.4573	0	0
1	0.0764	7.643	Phenotype_recessive	-5.4574	0	0
1	0.0765	7.647	Phenotype_recessive	-5.4576	0	0
1	0.0765	7.651	Phenotype_recessive	-5.4577	0	0
1	0.0766	7.655	Phenotype_recessive	-5.4579	0	0
1	0.0766	7.661	Phenotype_recessive	-5.4581	0	0
1	0.0767	7.667	Phenotype_recessive	-5.4583	0	0
1	0.0767	7.673	Phenotype_recessive	-5.4586	0	0
1	0.0768	7.679	Phenotype_recessive	-5.4588	0	0
1	0.0769	7.691	Phenotype_recessive	-5.4594	0	0
1	0.077	7.704	Phenotype_recessive	-5.46	0	0
1	0.0772	7.716	Phenotype_recessive	-5.4606	0	0
1	0.0773	7.728	Phenotype_recessive	-5.4613	0	0
1	0.0774	7.744	Phenotype_recessive	-5.4622	0	0
1	0.0776	7.759	Phenotype_recessive	-5.4632	0	0
1	0.0777	7.775	Phenotype_recessive	-5.4643	0	0
1	0.0779	7.791	Phenotype_recessive	-5.4654	0	0
1	0.0779	7.795	Phenotype_recessive	-5.4657	0	0
1	0.078	7.799	Phenotype_recessive	-5.4659	0	0
1	0.078	7.803	Phenotype_recessive	-5.4662	0	0
1	0.0781	7.807	Phenotype_recessive	-5.4664	0	0
1	0.0781	7.814	Phenotype_recessive	-5.4668	0	0
1	0.0782	7.821	Phenotype_recessive	-5.4672	0	0
1	0.0783	7.828	Phenotype_recessive	-5.4677	0	0
1	0.0783	7.835	Phenotype_recessive	-5.4681	0	0
1	0.0784	7.837	Phenotype_recessive	-5.4682	0	0
1	0.0784	7.838	Phenotype_recessive	-5.4683	0	0
1	0.0784	7.84	Phenotype_recessive	-5.4684	0	0
1	0.0784	7.842	Phenotype_recessive	-5.4686	0	0
1	0.0784	7.845	Phenotype_recessive	-5.4687	0	0
1	0.0785	7.848	Phenotype_recessive	-5.4689	0	0
1	0.0785	7.85	Phenotype_recessive	-5.4691	0	0
1	0.0785	7.853	Phenotype_recessive	-5.4692	0	0
1	0.0785	7.855	Phenotype_recessive	-5.4694	0	0
1	0.0786	7.856	Phenotype_recessive	-5.4695	0	0
1	0.0786	7.858	Phenotype_recessive	-5.4696	0	0
1	0.0786	7.86	Phenotype_recessive	-5.4697	0	0
1	0.0786	7.861	Phenotype_recessive	-5.4698	0	0
1	0.0786	7.863	Phenotype_recessive	-5.4699	0	0
1	0.0786	7.864	Phenotype_recessive	-5.47	0	0
1	0.0787	7.866	Phenotype_recessive	-5.4701	0	0
1	0.0787	7.871	Phenotype_recessive	-5.4704	0	0
1	0.0788	7.876	Phenotype_recessive	-5.4707	0	0
1	0.0788	7.881	Phenotype_recessive	-5.471	0	0
1	0.0789	7.885	Phenotype_recessive	-5.4713	0	0
1	0.0789	7.886	Phenotype_recessive	-5.4714	0	0
1	0.0789	7.886	Phenotype_recessive	-5.4714	0	0
1	0.0789	7.886	Phenotype_recessive	-5.4714	0	0
1	0.0789	7.886	Phenotype_recessive	-5.4714	0	0
1	0.079	7.898	Phenotype_recessive	-5.4721	0	0
1	0.0791	7.909	Phenotype_recessive	-5.4728	0	0
1	0.0792	7.92	Phenotype_recessive	-5.4736	0	0
1	0.0793	7.931	Phenotype_recessive	-5.4744	0	0
1	0.0793	7.935	Phenotype_recessive	-5.4747	0	0
1	0.0794	7.939	Phenotype_recessive	-5.4749	0	0
1	0.0794	7.942	Phenotype_recessive	-5.4752	0	0
1	0.0795	7.946	Phenotype_recessive	-5.4755	0	0
1	0.0795	7.949	Phenotype_recessive	-5.4757	0	0
1	0.0795	7.951	Phenotype_recessive	-5.4758	0	0
1	0.0795	7.954	Phenotype_recessive	-5.476	0	0
1	0.0796	7.957	Phenotype_recessive	-5.4762	0	0
1	0.0798	7.979	Phenotype_recessive	-5.4776	0	0
1	0.08	8.001	Phenotype_recessive	-5.4792	0	0
1	0.0802	8.023	Phenotype_recessive	-5.4809	0	0
1	0.0804	8.045	Phenotype_recessive	-5.4828	0	0
1	0.0805	8.05	Phenotype_recessive	-5.4832	0	0
1	0.0806	8.055	Phenotype_recessive	-5.4836	0	0
1	0.0806	8.06	Phenotype_recessive	-5.484	0	0
1	0.0807	8.066	Phenotype_recessive	-5.4844	0	0
1	0.0807	8.068	Phenotype_recessive	-5.4846	0	0
1	0.0807	8.071	Phenotype_recessive	-5.4848	0	0
1	0.0807	8.073	Phenotype_recessive	-5.485	0	0
1	0.0808	8.076	Phenotype_recessive	-5.4852	0	0
1	0.0808	8.08	Phenotype_recessive	-5.4856	0	0
1	0.0809	8.085	Phenotype_recessive	-5.486	0	0
1	0.0809	8.09	Phenotype_recessive	-5.4864	0	0
1	0.0809	8.094	Phenotype_recessive	-5.4868	0	0
1	0.081	8.097	Phenotype_recessive	-5.487	0	0
1	0.081	8.1	Phenotype_recessive	-5.4872	0	0
1	0.081	8.103	Phenotype_recessive	-5.4875	0	0
1	0.0811	8.106	Phenotype_recessive	-5.4877	0	0
1	0.0811	8.109	Phenotype_recessive	-5.4879	0	0
1	0.0811	8.111	Phenotype_recessive	-5.4882	0	0
1	0.0811	8.114	Phenotype_recessive	-5.4884	0	0
1	0.0812	8.117	Phenotype_recessive	-5.4886	0	0
1	0.0812	8.121	Phenotype_recessive	-5.489	0	0
1	0.0812	8.125	Phenotype_recessive	-5.4893	0	0
1	0.0813	8.129	Phenotype_recessive	-5.4897	0	0
1	0.0813	8.133	Phenotype_recessive	-5.49	0	0
1	0.0814	8.141	Phenotype_recessive	-5.4907	0	0
1	0.0815	8.149	Phenotype_recessive	-5.4913	0	0
1	0.0816	8.157	Phenotype_recessive	-5.492	0	0
1	0.0816	8.165	Phenotype_recessive	-5.4928	0	0
1	0.0817	8.17	Phenotype_recessive	-5.4932	0	0
1	0.0818	8.176	Phenotype_recessive	-5.4937	0	0
1	0.0818	8.181	Phenotype_recessive	-5.4942	0	0
1	0.0819	8.186	Phenotype_recessive	-5.4947	0	0
1	0.0826	8.265	Phenotype_recessive	-5.5002	0	0
1	0.0834	8.343	Phenotype_recessive	-5.5075	0	0
1	0.0842	8.421	Phenotype_recessive	-5.5166	0	0
1	0.085	8.499	Phenotype_recessive	-5.5273	0	0
1	0.085	8.501	Phenotype_recessive	-5.5276	0	0
1	0.085	8.503	Phenotype_recessive	-5.5279	0	0
1	0.0851	8.506	Phenotype_recessive	-5.5281	0	0
1	0.0851	8.508	Phenotype_recessive	-5.5284	0	0
1	0.0851	8.511	Phenotype_recessive	-5.5287	0	0
1	0.0851	8.513	Phenotype_recessive	-5.5291	0	0
1	0.0852	8.516	Phenotype_recessive	-5.5294	0	0
1	0.0852	8.519	Phenotype_recessive	-5.5298	0	0
1	0.0853	8.531	Phenotype_recessive	-5.5312	0	0
1	0.0854	8.544	Phenotype_recessive	-5.5328	0	0
1	0.0856	8.556	Phenotype_recessive	-5.5343	0	0
1	0.0857	8.568	Phenotype_recessive	-5.5359	0	0
1	0.0857	8.572	Phenotype_recessive	-5.5364	0	0
1	0.0858	8.576	Phenotype_recessive	-5.5369	0	0
1	0.0858	8.58	Phenotype_recessive	-5.5374	0	0
1	0.0858	8.583	Phenotype_recessive	-5.5379	0	0
1	0.0859	8.594	Phenotype_recessive	-5.5392	0	0
1	0.086	8.605	Phenotype_recessive	-5.5406	0	0
1	0.0862	8.615	Phenotype_recessive	-5.542	0	0
1	0.0863	8.626	Phenotype_recessive	-5.5435	0	0
1	0.0863	8.632	Phenotype_recessive	-5.5443	0	0
1	0.0864	8.639	Phenotype_recessive	-5.5452	0	0
1	0.0865	8.645	Phenotype_recessive	-5.5461	0	0
1	0.0865	8.652	Phenotype_recessive	-5.547	0	0
1	0.0866	8.656	Phenotype_recessive	-5.5476	0	0
1	0.0866	8.661	Phenotype_recessive	-5.5482	0	0
1	0.0867	8.665	Phenotype_recessive	-5.5488	0	0
1	0.0867	8.67	Phenotype_recessive	-5.5495	0	0
1	0.087	8.696	Phenotype_recessive	-5.5529	0	0
1	0.0872	8.721	Phenotype_recessive	-5.5566	0	0
1	0.0875	8.747	Phenotype_recessive	-5.5605	0	0
1	0.0877	8.773	Phenotype_recessive	-5.5646	0	0
1	0.0879	8.785	Phenotype_recessive	-5.5664	0	0
1	0.088	8.797	Phenotype_recessive	-5.5682	0	0
1	0.0881	8.809	Phenotype_recessive	-5.5701	0	0
1	0.0882	8.821	Phenotype_recessive	-5.572	0	0
1	0.0883	8.829	Phenotype_recessive	-5.5734	0	0
1	0.0884	8.838	Phenotype_recessive	-5.5748	0	0
1	0.0885	8.847	Phenotype_recessive	-5.5762	0	0
1	0.0886	8.855	Phenotype_recessive	-5.5776	0	0
1	0.0886	8.859	Phenotype_recessive	-5.5782	0	0
1	0.0886	8.862	Phenotype_recessive	-5.5788	0	0
1	0.0887	8.866	Phenotype_recessive	-5.5794	0	0
1	0.0887	8.869	Phenotype_recessive	-5.58	0	0
1	0.0888	8.881	Phenotype_recessive	-5.5818	0	0
1	0.0889	8.892	Phenotype_recessive	-5.5838	0	0
1	0.089	8.904	Phenotype_recessive	-5.5857	0	0
1	0.0892	8.915	Phenotype_recessive	-5.5877	0	0
1	0.0893	8.932	Phenotype_recessive	-5.5906	0	0
1	0.0895	8.949	Phenotype_recessive	-5.5936	0	0
1	0.0897	8.966	Phenotype_recessive	-5.5966	0	0
1	0.0898	8.983	Phenotype_recessive	-5.5997	0	0
1	0.0899	8.987	Phenotype_recessive	-5.6007	0	0
1	0.0899	8.992	Phenotype_recessive	-5.6016	0	0
1	0.09	8.997	Phenotype_recessive	-5.6025	0	0
1	0.09	9.002	Phenotype_recessive	-5.6034	0	0
1	0.09	9.004	Phenotype_recessive	-5.6037	0	0
1	0.0901	9.005	Phenotype_recessive	-5.6039	0	0
1	0.0901	9.006	Phenotype_recessive	-5.6042	0	0
1	0.0901	9.008	Phenotype_recessive	-5.6044	0	0
1	0.0902	9.021	Phenotype_recessive	-5.6069	0	0
1	0.0903	9.034	Phenotype_recessive	-5.6095	0	0
1	0.0905	9.048	Phenotype_recessive	-5.6121	0	0
1	0.0906	9.061	Phenotype_recessive	-5.6147	0	0
1	0.0906	9.063	Phenotype_recessive	-5.6151	0	0
1	0.0906	9.065	Phenotype_recessive	-5.6155	0	0
1	0.0907	9.067	Phenotype_recessive	-5.6158	0	0
1	0.0907	9.068	Phenotype_recessive	-5.6162	0	0
1	0.0907	9.072	Phenotype_recessive	-5.6169	0	0
1	0.0908	9.076	Phenotype_recessive	-5.6177	0	0
1	0.0908	9.08	Phenotype_recessive	-5.6184	0	0
1	0.0908	9.083	Phenotype_recessive	-5.6192	0	0
1	0.0909	9.086	Phenotype_recessive	-5.6197	0	0
1	0.0909	9.089	Phenotype_recessive	-5.6203	0	0
1	0.0909	9.091	Phenotype_recessive	-5.6208	0	0
1	0.0909	9.094	Phenotype_recessive	-5.6213	0	0
1	0.091	9.101	Phenotype_recessive	-5.6228	0	0
1	0.0911	9.108	Phenotype_recessive	-5.6242	0	0
1	0.0912	9.115	Phenotype_recessive	-5.6257	0	0
1	0.0912	9.122	Phenotype_recessive	-5.6272	0	0
1	0.0912	9.123	Phenotype_recessive	-5.6273	0	0
1	0.0912	9.123	Phenotype_recessive	-5.6274	0	0
1	0.0912	9.124	Phenotype_recessive	-5.6275	0	0
1	0.0912	9.125	Phenotype_recessive	-5.6276	0	0
1	0.0913	9.128	Phenotype_recessive	-5.6283	0	0
1	0.0913	9.131	Phenotype_recessive	-5.629	0	0
1	0.0913	9.134	Phenotype_recessive	-5.6297	0	0
1	0.0914	9.138	Phenotype_recessive	-5.6304	0	0
1	0.0914	9.14	Phenotype_recessive	-5.631	0	0
1	0.0914	9.143	Phenotype_recessive	-5.6316	0	0
1	0.0915	9.146	Phenotype_recessive	-5.6322	0	0
1	0.0915	9.149	Phenotype_recessive	-5.6328	0	0
1	0.0917	9.169	Phenotype_recessive	-5.6371	0	0
1	0.0919	9.189	Phenotype_recessive	-5.6415	0	0
1	0.0921	9.209	Phenotype_recessive	-5.6461	0	0
1	0.0923	9.23	Phenotype_recessive	-5.6508	0	0
1	0.0923	9.23	Phenotype_recessive	-5.6509	0	0
1	0.0923	9.23	Phenotype_recessive	-5.651	0	0
1	0.0923	9.231	Phenotype_recessive	-5.651	0	0
1	0.0923	9.231	Phenotype_recessive	-5.6511	0	0
1	0.0923	9.231	Phenotype_recessive	-5.6512	0	0
1	0.0923	9.231	Phenotype_recessive	-5.6512	0	0
1	0.0923	9.232	Phenotype_recessive	-5.6512	0	0
1	0.0923	9.232	Phenotype_recessive	-5.6512	0	0
1	0.0923	9.232	Phenotype_recessive	-5.6513	0	0
1	0.0923	9.232	Phenotype_recessive	-5.6513	0	0
1	0.0923	9.232	Phenotype_recessive	-5.6514	0	0
1	0.0923	9.232	Phenotype_recessive	-5.6514	0	0
1	0.0923	9.235	Phenotype_recessive	-5.652	0	0
1	0.0924	9.237	Phenotype_recessive	-5.6526	0	0
1	0.0924	9.24	Phenotype_recessive	-5.6532	0	0
1	0.0924	9.242	Phenotype_recessive	-5.6537	0	0
1	0.0924	9.245	Phenotype_recessive	-5.6543	0	0
1	0.0925	9.247	Phenotype_recessive	-5.6549	0	0
1	0.0925	9.25	Phenotype_recessive	-5.6554	0	0
1	0.0925	9.252	Phenotype_recessive	-5.656	0	0
1	0.0927	9.268	Phenotype_recessive	-5.6598	0	0
1	0.0928	9.284	Phenotype_recessive	-5.6638	0	0
1	0.093	9.301	Phenotype_recessive	-5.6678	0	0
1	0.0932	9.317	Phenotype_recessive	-5.6718	0	0
1	0.0933	9.329	Phenotype_recessive	-5.675	0	0
1	0.0934	9.342	Phenotype_recessive	-5.6781	0	0
1	0.0935	9.354	Phenotype_recessive	-5.6813	0	0
1	0.0937	9.366	Phenotype_recessive	-5.6846	0	0
1	0.0937	9.371	Phenotype_recessive	-5.6857	0	0
1	0.0937	9.375	Phenotype_recessive	-5.6868	0	0
1	0.0938	9.379	Phenotype_recessive	-5.6879	0	0
1	0.0938	9.383	Phenotype_recessive	-5.689	0	0
1	0.0939	9.393	Phenotype_recessive	-5.6917	0	0
1	0.094	9.404	Phenotype_recessive	-5.6946	0	0
1	0.0941	9.414	Phenotype_recessive	-5.6974	0	0
1	0.0942	9.424	Phenotype_recessive	-5.7003	0	0
1	0.0944	9.445	Phenotype_recessive	-5.6958	0	0
1	0.0947	9.465	Phenotype_recessive	-5.6914	0	0
1	0.0949	9.485	Phenotype_recessive	-5.6871	0	0
1	0.0951	9.506	Phenotype_recessive	-5.6829	0	0
1	0.0951	9.508	Phenotype_recessive	-5.6825	0	0
1	0.0951	9.51	Phenotype_recessive	-5.682	0	0
1	0.0951	9.512	Phenotype_recessive	-5.6816	0	0
1	0.0951	9.514	Phenotype_recessive	-5.6812	0	0
1	0.0952	9.518	Phenotype_recessive	-5.6803	0	0
1	0.0952	9.523	Phenotype_recessive	-5.6794	0	0
1	0.0953	9.527	Phenotype_recessive	-5.6786	0	0
1	0.0953	9.531	Phenotype_recessive	-5.6777	0	0
1	0.0954	9.535	Phenotype_recessive	-5.6769	0	0
1	0.0954	9.539	Phenotype_recessive	-5.676	0	0
1	0.0954	9.544	Phenotype_recessive	-5.6751	0	0
1	0.0955	9.548	Phenotype_recessive	-5.6742	0	0
1	0.0955	9.55	Phenotype_recessive	-5.6739	0	0
1	0.0955	9.551	Phenotype_recessive	-5.6736	0	0
1	0.0955	9.553	Phenotype_recessive	-5.6733	0	0
1	0.0955	9.554	Phenotype_recessive	-5.673	0	0
1	0.0956	9.564	Phenotype_recessive	-5.671	0	0
1	0.0957	9.574	Phenotype_recessive	-5.6691	0	0
1	0.0958	9.584	Phenotype_recessive	-5.6672	0	0
1	0.0959	9.593	Phenotype_recessive	-5.6653	0	0
1	0.096	9.595	Phenotype_recessive	-5.6649	0	0
1	0.096	9.597	Phenotype_recessive	-5.6645	0	0
1	0.096	9.599	Phenotype_recessive	-5.6641	0	0
1	0.096	9.601	Phenotype_recessive	-5.6637	0	0
1	0.0961	9.606	Phenotype_recessive	-5.6628	0	0
1	0.0961	9.611	Phenotype_recessive	-5.6619	0	0
1	0.0962	9.616	Phenotype_recessive	-5.661	0	0
1	0.0962	9.62	Phenotype_recessive	-5.6601	0	0
1	0.0962	9.623	Phenotype_recessive	-5.6595	0	0
1	0.0963	9.626	Phenotype_recessive	-5.6589	0	0
1	0.0963	9.629	Phenotype_recessive	-5.6584	0	0
1	0.0963	9.632	Phenotype_recessive	-5.6578	0	0
1	0.0963	9.634	Phenotype_recessive	-5.6574	0	0
1	0.0964	9.637	Phenotype_recessive	-5.657	0	0
1	0.0964	9.639	Phenotype_recessive	-5.6566	0	0
1	0.0964	9.641	Phenotype_recessive	-5.6561	0	0
1	0.0965	9.65	Phenotype_recessive	-5.6544	0	0
1	0.0966	9.659	Phenotype_recessive	-5.6527	0	0
1	0.0967	9.669	Phenotype_recessive	-5.651	0	0
1	0.0968	9.678	Phenotype_recessive	-5.6493	0	0
1	0.0968	9.684	Phenotype_recessive	-5.6482	0	0
1	0.0969	9.689	Phenotype_recessive	-5.6472	0	0
1	0.097	9.695	Phenotype_recessive	-5.6462	0	0
1	0.097	9.701	Phenotype_recessive	-5.6451	0	0
1	0.0971	9.715	Phenotype_recessive	-5.6426	0	0
1	0.0973	9.729	Phenotype_recessive	-5.6401	0	0
1	0.0974	9.743	Phenotype_recessive	-5.6377	0	0
1	0.0976	9.757	Phenotype_recessive	-5.6353	0	0
1	0.0976	9.763	Phenotype_recessive	-5.6343	0	0
1	0.0977	9.768	Phenotype_recessive	-5.6332	0	0
1	0.0977	9.774	Phenotype_recessive	-5.6322	0	0
1	0.0978	9.78	Phenotype_recessive	-5.6313	0	0
1	0.098	9.799	Phenotype_recessive	-5.6281	0	0
1	0.0982	9.817	Phenotype_recessive	-5.625	0	0
1	0.0984	9.835	Phenotype_recessive	-5.622	0	0
1	0.0985	9.854	Phenotype_recessive	-5.619	0	0
1	0.0986	9.856	Phenotype_recessive	-5.6187	0	0
1	0.0986	9.858	Phenotype_recessive	-5.6184	0	0
1	0.0986	9.86	Phenotype_recessive	-5.618	0	0
1	0.0986	9.862	Phenotype_recessive	-5.6177	0	0
1	0.0987	9.869	Phenotype_recessive	-5.6165	0	0
1	0.0988	9.876	Phenotype_recessive	-5.6153	0	0
1	0.0988	9.883	Phenotype_recessive	-5.6142	0	0
1	0.0989	9.89	Phenotype_recessive	-5.613	0	0
1	0.0993	9.927	Phenotype_recessive	-5.6072	0	0
1	0.0996	9.963	Phenotype_recessive	-5.6017	0	0
1	0.1	9.999	Phenotype_recessive	-5.5965	0	0
1	0.1004	10.036	Phenotype_recessive	-5.5917	0	0
1	0.1006	10.057	Phenotype_recessive	-5.5885	0	0
1	0.1008	10.079	Phenotype_recessive	-5.5853	0	0
1	0.101	10.1	Phenotype_recessive	-5.5823	0	0
1	0.1012	10.121	Phenotype_recessive	-5.5793	0	0
1	0.1014	10.14	Phenotype_recessive	-5.5769	0	0
1	0.1016	10.158	Phenotype_recessive	-5.5746	0	0
1	0.1018	10.176	Phenotype_recessive	-5.5724	0	0
1	0.1019	10.194	Phenotype_recessive	-5.5703	0	0
1	0.102	10.204	Phenotype_recessive	-5.5692	0	0
1	0.1021	10.214	Phenotype_recessive	-5.5681	0	0
1	0.1022	10.224	Phenotype_recessive	-5.567	0	0
1	0.1023	10.234	Phenotype_recessive	-5.566	0	0
1	0.1024	10.237	Phenotype_recessive	-5.5657	0	0
1	0.1024	10.24	Phenotype_recessive	-5.5653	0	0
1	0.1024	10.242	Phenotype_recessive	-5.565	0	0
1	0.1024	10.245	Phenotype_recessive	-5.5647	0	0
1	0.1025	10.249	Phenotype_recessive	-5.5642	0	0
1	0.1025	10.254	Phenotype_recessive	-5.5636	0	0
1	0.1026	10.258	Phenotype_recessive	-5.5631	0	0
1	0.1026	10.263	Phenotype_recessive	-5.5626	0	0
1	0.1027	10.269	Phenotype_recessive	-5.5619	0	0
1	0.1027	10.274	Phenotype_recessive	-5.5612	0	0
1	0.1028	10.28	Phenotype_recessive	-5.5605	0	0
1	0.1029	10.286	Phenotype_recessive	-5.5598	0	0
1	0.1029	10.287	Phenotype_recessive	-5.5598	0	0
1	0.1029	10.287	Phenotype_recessive	-5.5598	0	0
1	0.1029	10.287	Phenotype_recessive	-5.5597	0	0
1	0.1029	10.288	Phenotype_recessive	-5.5597	0	0
1	0.1029	10.291	Phenotype_recessive	-5.5593	0	0
1	0.1029	10.295	Phenotype_recessive	-5.5589	0	0
1	0.103	10.298	Phenotype_recessive	-5.5585	0	0
1	0.103	10.302	Phenotype_recessive	-5.5581	0	0
1	0.1031	10.312	Phenotype_recessive	-5.557	0	0
1	0.1032	10.321	Phenotype_recessive	-5.5559	0	0
1	0.1033	10.331	Phenotype_recessive	-5.5548	0	0
1	0.1034	10.34	Phenotype_recessive	-5.5538	0	0
1	0.1035	10.345	Phenotype_recessive	-5.5532	0	0
1	0.1035	10.35	Phenotype_recessive	-5.5527	0	0
1	0.1035	10.355	Phenotype_recessive	-5.5521	0	0
1	0.1036	10.36	Phenotype_recessive	-5.5516	0	0
1	0.1036	10.363	Phenotype_recessive	-5.5512	0	0
1	0.1037	10.366	Phenotype_recessive	-5.5509	0	0
1	0.1037	10.369	Phenotype_recessive	-5.5506	0	0
1	0.1037	10.372	Phenotype_recessive	-5.5502	0	0
1	0.1039	10.387	Phenotype_recessive	-5.5486	0	0
1	0.104	10.403	Phenotype_recessive	-5.547	0	0
1	0.1042	10.418	Phenotype_recessive	-5.5454	0	0
1	0.1043	10.434	Phenotype_recessive	-5.544	0	0
1	0.1044	10.438	Phenotype_recessive	-5.5436	0	0
1	0.1044	10.442	Phenotype_recessive	-5.5432	0	0
1	0.1045	10.446	Phenotype_recessive	-5.5428	0	0
1	0.1045	10.45	Phenotype_recessive	-5.5424	0	0
1	0.1049	10.489	Phenotype_recessive	-5.538	0	0
1	0.1053	10.529	Phenotype_recessive	-5.5341	0	0
1	0.1057	10.569	Phenotype_recessive	-5.5307	0	0
1	0.1061	10.609	Phenotype_recessive	-5.5277	0	0
1	0.1064	10.642	Phenotype_recessive	-5.5242	0	0
1	0.1068	10.675	Phenotype_recessive	-5.521	0	0
1	0.1071	10.708	Phenotype_recessive	-5.5181	0	0
1	0.1074	10.741	Phenotype_recessive	-5.5155	0	0
1	0.1074	10.744	Phenotype_recessive	-5.5153	0	0
1	0.1075	10.747	Phenotype_recessive	-5.5151	0	0
1	0.1075	10.75	Phenotype_recessive	-5.5149	0	0
1	0.1075	10.753	Phenotype_recessive	-5.5147	0	0
1	0.1077	10.768	Phenotype_recessive	-5.5137	0	0
1	0.1078	10.783	Phenotype_recessive	-5.5128	0	0
1	0.108	10.798	Phenotype_recessive	-5.5119	0	0
1	0.1081	10.814	Phenotype_recessive	-5.5111	0	0
1	0.1082	10.823	Phenotype_recessive	-5.5107	0	0
1	0.1083	10.832	Phenotype_recessive	-5.5103	0	0
1	0.1084	10.841	Phenotype_recessive	-5.5099	0	0
1	0.1085	10.85	Phenotype_recessive	-5.5095	0	0
1	0.1088	10.88	Phenotype_recessive	-5.5074	0	0
1	0.1091	10.909	Phenotype_recessive	-5.5054	0	0
1	0.1094	10.939	Phenotype_recessive	-5.5038	0	0
1	0.1097	10.968	Phenotype_recessive	-5.5024	0	0
1	0.1099	10.988	Phenotype_recessive	-5.5011	0	0
1	0.1101	11.008	Phenotype_recessive	-5.4999	0	0
1	0.1103	11.028	Phenotype_recessive	-5.4988	0	0
1	0.1105	11.047	Phenotype_recessive	-5.4978	0	0
1	0.1106	11.058	Phenotype_recessive	-5.4974	0	0
1	0.1107	11.068	Phenotype_recessive	-5.4969	0	0
1	0.1108	11.079	Phenotype_recessive	-5.4965	0	0
1	0.1109	11.09	Phenotype_recessive	-5.4962	0	0
1	0.1109	11.092	Phenotype_recessive	-5.4961	0	0
1	0.111	11.095	Phenotype_recessive	-5.496	0	0
1	0.111	11.098	Phenotype_recessive	-5.4959	0	0
1	0.111	11.101	Phenotype_recessive	-5.4959	0	0
1	0.111	11.103	Phenotype_recessive	-5.4957	0	0
1	0.1111	11.106	Phenotype_recessive	-5.4956	0	0
1	0.1111	11.109	Phenotype_recessive	-5.4955	0	0
1	0.1111	11.111	Phenotype_recessive	-5.4954	0	0
1	0.1112	11.124	Phenotype_recessive	-5.4948	0	0
1	0.1114	11.137	Phenotype_recessive	-5.4942	0	0
1	0.1115	11.149	Phenotype_recessive	-5.4937	0	0
1	0.1116	11.162	Phenotype_recessive	-5.4933	0	0
1	0.1117	11.169	Phenotype_recessive	-5.493	0	0
1	0.1118	11.176	Phenotype_recessive	-5.4927	0	0
1	0.1118	11.183	Phenotype_recessive	-5.4924	0	0
1	0.1119	11.19	Phenotype_recessive	-5.4922	0	0
1	0.112	11.197	Phenotype_recessive	-5.4919	0	0
1	0.112	11.204	Phenotype_recessive	-5.4917	0	0
1	0.1121	11.211	Phenotype_recessive	-5.4914	0	0
1	0.1122	11.217	Phenotype_recessive	-5.4912	0	0
1	0.1122	11.222	Phenotype_recessive	-5.491	0	0
1	0.1123	11.227	Phenotype_recessive	-5.4909	0	0
1	0.1123	11.232	Phenotype_recessive	-5.4907	0	0
1	0.1124	11.237	Phenotype_recessive	-5.4906	0	0
1	0.1124	11.237	Phenotype_recessive	-5.4906	0	0
1	0.1124	11.238	Phenotype_recessive	-5.4905	0	0
1	0.1124	11.238	Phenotype_recessive	-5.4905	0	0
1	0.1124	11.238	Phenotype_recessive	-5.4905	0	0
1	0.1124	11.238	Phenotype_recessive	-5.4905	0	0
1	0.1124	11.238	Phenotype_recessive	-5.4905	0	0
1	0.1124	11.238	Phenotype_recessive	-5.4905	0	0
1	0.1124	11.238	Phenotype_recessive	-5.4905	0	0
1	0.1129	11.288	Phenotype_recessive	-5.488	0	0
1	0.1134	11.338	Phenotype_recessive	-5.4864	0	0
1	0.1139	11.388	Phenotype_recessive	-5.4855	0	0
1	0.1144	11.438	Phenotype_recessive	-5.4856	0	0
1	0.1145	11.451	Phenotype_recessive	-5.4853	0	0
1	0.1146	11.463	Phenotype_recessive	-5.4851	0	0
1	0.1147	11.475	Phenotype_recessive	-5.485	0	0
1	0.1149	11.487	Phenotype_recessive	-5.4849	0	0
1	0.1155	11.546	Phenotype_recessive	-5.4827	0	0
1	0.116	11.605	Phenotype_recessive	-5.4818	0	0
1	0.1166	11.664	Phenotype_recessive	-5.4821	0	0
1	0.1172	11.723	Phenotype_recessive	-5.4836	0	0
1	0.1173	11.729	Phenotype_recessive	-5.4838	0	0
1	0.1174	11.736	Phenotype_recessive	-5.4841	0	0
1	0.1174	11.743	Phenotype_recessive	-5.4844	0	0
1	0.1175	11.749	Phenotype_recessive	-5.4846	0	0
1	0.1175	11.755	Phenotype_recessive	-5.4847	0	0
1	0.1176	11.761	Phenotype_recessive	-5.4848	0	0
1	0.1177	11.766	Phenotype_recessive	-5.4848	0	0
1	0.1177	11.772	Phenotype_recessive	-5.4849	0	0
1	0.1178	11.777	Phenotype_recessive	-5.4972	0	0
1	0.1178	11.781	Phenotype_recessive	-5.5099	0	0
1	0.1179	11.786	Phenotype_recessive	-5.523	0	0
1	0.1179	11.791	Phenotype_recessive	-5.5366	0	0
1	0.1179	11.793	Phenotype_recessive	-5.5347	0	0
1	0.118	11.795	Phenotype_recessive	-5.5329	0	0
1	0.118	11.797	Phenotype_recessive	-5.531	0	0
1	0.118	11.799	Phenotype_recessive	-5.5292	0	0
1	0.1181	11.807	Phenotype_recessive	-5.5228	0	0
1	0.1181	11.814	Phenotype_recessive	-5.5165	0	0
1	0.1182	11.822	Phenotype_recessive	-5.5103	0	0
1	0.1183	11.829	Phenotype_recessive	-5.5042	0	0
1	0.1183	11.834	Phenotype_recessive	-5.5002	0	0
1	0.1184	11.839	Phenotype_recessive	-5.4963	0	0
1	0.1184	11.844	Phenotype_recessive	-5.4925	0	0
1	0.1185	11.849	Phenotype_recessive	-5.4886	0	0
1	0.1185	11.849	Phenotype_recessive	-5.488	0	0
1	0.1185	11.85	Phenotype_recessive	-5.4874	0	0
1	0.1185	11.851	Phenotype_recessive	-5.4868	0	0
1	0.1185	11.852	Phenotype_recessive	-5.4863	0	0
1	0.1185	11.853	Phenotype_recessive	-5.4863	0	0
1	0.1186	11.855	Phenotype_recessive	-5.4863	0	0
1	0.1186	11.857	Phenotype_recessive	-5.4864	0	0
1	0.1186	11.859	Phenotype_recessive	-5.4864	0	0
1	0.1186	11.861	Phenotype_recessive	-5.4865	0	0
1	0.1186	11.864	Phenotype_recessive	-5.4865	0	0
1	0.1187	11.867	Phenotype_recessive	-5.4866	0	0
1	0.1187	11.869	Phenotype_recessive	-5.4866	0	0
1	0.1187	11.875	Phenotype_recessive	-5.4867	0	0
1	0.1188	11.88	Phenotype_recessive	-5.4869	0	0
1	0.1189	11.885	Phenotype_recessive	-5.487	0	0
1	0.1189	11.891	Phenotype_recessive	-5.4871	0	0
1	0.1189	11.894	Phenotype_recessive	-5.4872	0	0
1	0.119	11.897	Phenotype_recessive	-5.4873	0	0
1	0.119	11.901	Phenotype_recessive	-5.4874	0	0
1	0.119	11.904	Phenotype_recessive	-5.4875	0	0
1	0.1191	11.907	Phenotype_recessive	-5.4875	0	0
1	0.1191	11.909	Phenotype_recessive	-5.4876	0	0
1	0.1191	11.911	Phenotype_recessive	-5.4876	0	0
1	0.1191	11.914	Phenotype_recessive	-5.4877	0	0
1	0.1192	11.924	Phenotype_recessive	-5.4879	0	0
1	0.1193	11.934	Phenotype_recessive	-5.4882	0	0
1	0.1194	11.944	Phenotype_recessive	-5.4885	0	0
1	0.1195	11.953	Phenotype_recessive	-5.4888	0	0
1	0.1197	11.97	Phenotype_recessive	-5.4891	0	0
1	0.1199	11.987	Phenotype_recessive	-5.4894	0	0
1	0.12	12.004	Phenotype_recessive	-5.4898	0	0
1	0.1202	12.021	Phenotype_recessive	-5.4904	0	0
1	0.1203	12.028	Phenotype_recessive	-5.4907	0	0
1	0.1204	12.036	Phenotype_recessive	-5.491	0	0
1	0.1204	12.044	Phenotype_recessive	-5.4913	0	0
1	0.1205	12.051	Phenotype_recessive	-5.4916	0	0
1	0.1205	12.052	Phenotype_recessive	-5.4917	0	0
1	0.1205	12.054	Phenotype_recessive	-5.4918	0	0
1	0.1205	12.055	Phenotype_recessive	-5.4918	0	0
1	0.1206	12.056	Phenotype_recessive	-5.4919	0	0
1	0.1206	12.059	Phenotype_recessive	-5.492	0	0
1	0.1206	12.062	Phenotype_recessive	-5.4922	0	0
1	0.1207	12.065	Phenotype_recessive	-5.4923	0	0
1	0.1207	12.068	Phenotype_recessive	-5.4925	0	0
1	0.1207	12.07	Phenotype_recessive	-5.4926	0	0
1	0.1207	12.072	Phenotype_recessive	-5.4927	0	0
1	0.1207	12.074	Phenotype_recessive	-5.4928	0	0
1	0.1208	12.076	Phenotype_recessive	-5.4929	0	0
1	0.1208	12.081	Phenotype_recessive	-5.4932	0	0
1	0.1209	12.085	Phenotype_recessive	-5.4934	0	0
1	0.1209	12.09	Phenotype_recessive	-5.4937	0	0
1	0.1209	12.094	Phenotype_recessive	-5.494	0	0
1	0.121	12.096	Phenotype_recessive	-5.4941	0	0
1	0.121	12.098	Phenotype_recessive	-5.4942	0	0
1	0.121	12.101	Phenotype_recessive	-5.4944	0	0
1	0.121	12.103	Phenotype_recessive	-5.4945	0	0
1	0.1211	12.11	Phenotype_recessive	-5.4948	0	0
1	0.1212	12.118	Phenotype_recessive	-5.4952	0	0
1	0.1213	12.126	Phenotype_recessive	-5.4956	0	0
1	0.1213	12.133	Phenotype_recessive	-5.496	0	0
1	0.1215	12.153	Phenotype_recessive	-5.4968	0	0
1	0.1217	12.173	Phenotype_recessive	-5.4978	0	0
1	0.1219	12.193	Phenotype_recessive	-5.499	0	0
1	0.1221	12.213	Phenotype_recessive	-5.5003	0	0
1	0.1222	12.223	Phenotype_recessive	-5.5008	0	0
1	0.1223	12.232	Phenotype_recessive	-5.5013	0	0
1	0.1224	12.242	Phenotype_recessive	-5.5019	0	0
1	0.1225	12.251	Phenotype_recessive	-5.5026	0	0
1	0.1226	12.26	Phenotype_recessive	-5.5031	0	0
1	0.1227	12.269	Phenotype_recessive	-5.5036	0	0
1	0.1228	12.277	Phenotype_recessive	-5.5042	0	0
1	0.1229	12.286	Phenotype_recessive	-5.5048	0	0
1	0.123	12.299	Phenotype_recessive	-5.5053	0	0
1	0.1231	12.312	Phenotype_recessive	-5.5059	0	0
1	0.1233	12.326	Phenotype_recessive	-5.5065	0	0
1	0.1234	12.339	Phenotype_recessive	-5.5072	0	0
1	0.1234	12.343	Phenotype_recessive	-5.5075	0	0
1	0.1235	12.347	Phenotype_recessive	-5.5077	0	0
1	0.1235	12.351	Phenotype_recessive	-5.508	0	0
1	0.1236	12.355	Phenotype_recessive	-5.5082	0	0
1	0.1236	12.357	Phenotype_recessive	-5.5083	0	0
1	0.1236	12.359	Phenotype_recessive	-5.5085	0	0
1	0.1236	12.362	Phenotype_recessive	-5.5086	0	0
1	0.1236	12.364	Phenotype_recessive	-5.5088	0	0
1	0.1237	12.367	Phenotype_recessive	-5.509	0	0
1	0.1237	12.37	Phenotype_recessive	-5.5092	0	0
1	0.1237	12.373	Phenotype_recessive	-5.5094	0	0
1	0.1238	12.376	Phenotype_recessive	-5.5096	0	0
1	0.1241	12.413	Phenotype_recessive	-5.5125	0	0
1	0.1245	12.45	Phenotype_recessive	-5.5159	0	0
1	0.1249	12.486	Phenotype_recessive	-5.5198	0	0
1	0.1252	12.523	Phenotype_recessive	-5.5242	0	0
1	0.1253	12.528	Phenotype_recessive	-5.5247	0	0
1	0.1253	12.532	Phenotype_recessive	-5.5251	0	0
1	0.1254	12.537	Phenotype_recessive	-5.5256	0	0
1	0.1254	12.542	Phenotype_recessive	-5.5261	0	0
1	0.1255	12.55	Phenotype_recessive	-5.5269	0	0
1	0.1256	12.558	Phenotype_recessive	-5.5277	0	0
1	0.1257	12.566	Phenotype_recessive	-5.5285	0	0
1	0.1257	12.574	Phenotype_recessive	-5.5294	0	0
1	0.1263	12.63	Phenotype_recessive	-5.5343	0	0
1	0.1269	12.685	Phenotype_recessive	-5.5406	0	0
1	0.1274	12.741	Phenotype_recessive	-5.548	0	0
1	0.128	12.796	Phenotype_recessive	-5.5568	0	0
1	0.128	12.798	Phenotype_recessive	-5.557	0	0
1	0.128	12.8	Phenotype_recessive	-5.5573	0	0
1	0.128	12.802	Phenotype_recessive	-5.5576	0	0
1	0.128	12.804	Phenotype_recessive	-5.5579	0	0
1	0.1283	12.828	Phenotype_recessive	-5.5612	0	0
1	0.1285	12.853	Phenotype_recessive	-5.5649	0	0
1	0.1288	12.877	Phenotype_recessive	-5.5687	0	0
1	0.129	12.902	Phenotype_recessive	-5.5728	0	0
1	0.1291	12.911	Phenotype_recessive	-5.5744	0	0
1	0.1292	12.921	Phenotype_recessive	-5.576	0	0
1	0.1293	12.931	Phenotype_recessive	-5.5776	0	0
1	0.1294	12.94	Phenotype_recessive	-5.5793	0	0
1	0.1296	12.962	Phenotype_recessive	-5.5829	0	0
1	0.1298	12.983	Phenotype_recessive	-5.5867	0	0
1	0.13	13.005	Phenotype_recessive	-5.5907	0	0
1	0.1303	13.026	Phenotype_recessive	-5.5949	0	0
1	0.1303	13.032	Phenotype_recessive	-5.596	0	0
1	0.1304	13.038	Phenotype_recessive	-5.5972	0	0
1	0.1304	13.044	Phenotype_recessive	-5.5983	0	0
1	0.1305	13.05	Phenotype_recessive	-5.5995	0	0
1	0.1305	13.052	Phenotype_recessive	-5.5998	0	0
1	0.1305	13.054	Phenotype_recessive	-5.6002	0	0
1	0.1306	13.055	Phenotype_recessive	-5.6006	0	0
1	0.1306	13.057	Phenotype_recessive	-5.6009	0	0
1	0.1306	13.062	Phenotype_recessive	-5.6018	0	0
1	0.1307	13.066	Phenotype_recessive	-5.6027	0	0
1	0.1307	13.071	Phenotype_recessive	-5.6036	0	0
1	0.1308	13.075	Phenotype_recessive	-5.6045	0	0
1	0.1309	13.085	Phenotype_recessive	-5.6066	0	0
1	0.131	13.096	Phenotype_recessive	-5.6087	0	0
1	0.1311	13.106	Phenotype_recessive	-5.6109	0	0
1	0.1312	13.116	Phenotype_recessive	-5.6132	0	0
1	0.1312	13.12	Phenotype_recessive	-5.6139	0	0
1	0.1312	13.123	Phenotype_recessive	-5.6145	0	0
1	0.1313	13.126	Phenotype_recessive	-5.6152	0	0
1	0.1313	13.129	Phenotype_recessive	-5.6159	0	0
1	0.1313	13.131	Phenotype_recessive	-5.6164	0	0
1	0.1313	13.133	Phenotype_recessive	-5.6169	0	0
1	0.1314	13.136	Phenotype_recessive	-5.6173	0	0
1	0.1314	13.138	Phenotype_recessive	-5.6178	0	0
1	0.1314	13.141	Phenotype_recessive	-5.6186	0	0
1	0.1315	13.145	Phenotype_recessive	-5.6194	0	0
1	0.1315	13.149	Phenotype_recessive	-5.6202	0	0
1	0.1315	13.152	Phenotype_recessive	-5.6211	0	0
1	0.1316	13.159	Phenotype_recessive	-5.6224	0	0
1	0.1316	13.165	Phenotype_recessive	-5.6238	0	0
1	0.1317	13.171	Phenotype_recessive	-5.6252	0	0
1	0.1318	13.177	Phenotype_recessive	-5.6267	0	0
1	0.1318	13.18	Phenotype_recessive	-5.6273	0	0
1	0.1318	13.182	Phenotype_recessive	-5.6279	0	0
1	0.1318	13.185	Phenotype_recessive	-5.6285	0	0
1	0.1319	13.188	Phenotype_recessive	-5.6292	0	0
1	0.1319	13.191	Phenotype_recessive	-5.6299	0	0
1	0.1319	13.194	Phenotype_recessive	-5.6307	0	0
1	0.132	13.197	Phenotype_recessive	-5.6315	0	0
1	0.132	13.201	Phenotype_recessive	-5.6323	0	0
1	0.132	13.202	Phenotype_recessive	-5.6325	0	0
1	0.132	13.202	Phenotype_recessive	-5.6327	0	0
1	0.132	13.203	Phenotype_recessive	-5.6329	0	0
1	0.132	13.204	Phenotype_recessive	-5.6331	0	0
1	0.1321	13.205	Phenotype_recessive	-5.6334	0	0
1	0.1321	13.207	Phenotype_recessive	-5.6337	0	0
1	0.1321	13.208	Phenotype_recessive	-5.634	0	0
1	0.1321	13.209	Phenotype_recessive	-5.6343	0	0
1	0.1322	13.22	Phenotype_recessive	-5.6368	0	0
1	0.1323	13.23	Phenotype_recessive	-5.6393	0	0
1	0.1324	13.24	Phenotype_recessive	-5.6418	0	0
1	0.1325	13.251	Phenotype_recessive	-5.6445	0	0
1	0.1326	13.262	Phenotype_recessive	-5.6473	0	0
1	0.1327	13.273	Phenotype_recessive	-5.6503	0	0
1	0.1328	13.284	Phenotype_recessive	-5.6533	0	0
1	0.133	13.295	Phenotype_recessive	-5.6563	0	0
1	0.133	13.298	Phenotype_recessive	-5.6571	0	0
1	0.133	13.301	Phenotype_recessive	-5.6578	0	0
1	0.133	13.303	Phenotype_recessive	-5.6586	0	0
1	0.1331	13.306	Phenotype_recessive	-5.6593	0	0
1	0.1331	13.306	Phenotype_recessive	-5.6593	0	0
1	0.1331	13.306	Phenotype_recessive	-5.6593	0	0
1	0.1331	13.306	Phenotype_recessive	-5.6593	0	0
1	0.1331	13.306	Phenotype_recessive	-5.6593	0	0
1	0.1331	13.306	Phenotype_recessive	-5.6594	0	0
1	0.1331	13.306	Phenotype_recessive	-5.6594	0	0
1	0.1331	13.307	Phenotype_recessive	-5.6594	0	0
1	0.1331	13.307	Phenotype_recessive	-5.6595	0	0
1	0.1331	13.308	Phenotype_recessive	-5.6598	0	0
1	0.1331	13.309	Phenotype_recessive	-5.6601	0	0
1	0.1331	13.31	Phenotype_recessive	-5.6604	0	0
1	0.1331	13.311	Phenotype_recessive	-5.6607	0	0
1	0.1332	13.318	Phenotype_recessive	-5.6626	0	0
1	0.1332	13.325	Phenotype_recessive	-5.6645	0	0
1	0.1333	13.332	Phenotype_recessive	-5.6665	0	0
1	0.1334	13.339	Phenotype_recessive	-5.6685	0	0
1	0.1336	13.361	Phenotype_recessive	-5.6749	0	0
1	0.1338	13.383	Phenotype_recessive	-5.6816	0	0
1	0.1341	13.406	Phenotype_recessive	-5.6886	0	0
1	0.1343	13.428	Phenotype_recessive	-5.6958	0	0
1	0.1343	13.431	Phenotype_recessive	-5.6969	0	0
1	0.1343	13.435	Phenotype_recessive	-5.6981	0	0
1	0.1344	13.438	Phenotype_recessive	-5.6992	0	0
1	0.1344	13.442	Phenotype_recessive	-5.7004	0	0
1	0.1344	13.443	Phenotype_recessive	-5.7004	0	0
1	0.1344	13.445	Phenotype_recessive	-5.7004	0	0
1	0.1345	13.446	Phenotype_recessive	-5.7004	0	0
1	0.1345	13.448	Phenotype_recessive	-5.7004	0	0
1	0.1345	13.45	Phenotype_recessive	-5.7004	0	0
1	0.1345	13.453	Phenotype_recessive	-5.7004	0	0
1	0.1345	13.455	Phenotype_recessive	-5.7004	0	0
1	0.1346	13.457	Phenotype_recessive	-5.7004	0	0
1	0.1346	13.464	Phenotype_recessive	-5.7004	0	0
1	0.1347	13.471	Phenotype_recessive	-5.7003	0	0
1	0.1348	13.478	Phenotype_recessive	-5.7003	0	0
1	0.1348	13.484	Phenotype_recessive	-5.7003	0	0
1	0.1349	13.488	Phenotype_recessive	-5.7003	0	0
1	0.1349	13.492	Phenotype_recessive	-5.7003	0	0
1	0.135	13.496	Phenotype_recessive	-5.7002	0	0
1	0.135	13.5	Phenotype_recessive	-5.7002	0	0
1	0.135	13.501	Phenotype_recessive	-5.7002	0	0
1	0.135	13.502	Phenotype_recessive	-5.7002	0	0
1	0.135	13.502	Phenotype_recessive	-5.7002	0	0
1	0.135	13.503	Phenotype_recessive	-5.7002	0	0
1	0.1351	13.507	Phenotype_recessive	-5.7002	0	0
1	0.1351	13.511	Phenotype_recessive	-5.7002	0	0
1	0.1351	13.515	Phenotype_recessive	-5.7002	0	0
1	0.1352	13.519	Phenotype_recessive	-5.7002	0	0
1	0.1352	13.521	Phenotype_recessive	-5.7002	0	0
1	0.1352	13.523	Phenotype_recessive	-5.7002	0	0
1	0.1352	13.524	Phenotype_recessive	-5.7002	0	0
1	0.1353	13.526	Phenotype_recessive	-5.7003	0	0
1	0.1353	13.529	Phenotype_recessive	-5.7003	0	0
1	0.1353	13.531	Phenotype_recessive	-5.7003	0	0
1	0.1353	13.534	Phenotype_recessive	-5.7003	0	0
1	0.1354	13.536	Phenotype_recessive	-5.7003	0	0
1	0.1354	13.538	Phenotype_recessive	-5.7003	0	0
1	0.1354	13.54	Phenotype_recessive	-5.7003	0	0
1	0.1354	13.542	Phenotype_recessive	-5.7003	0	0
1	0.1354	13.544	Phenotype_recessive	-5.7003	0	0
1	0.1354	13.544	Phenotype_recessive	-5.7003	0	0
1	0.1354	13.544	Phenotype_recessive	-5.7003	0	0
1	0.1354	13.544	Phenotype_recessive	-5.7003	0	0
1	0.1354	13.544	Phenotype_recessive	-5.7003	0	0
1	0.1355	13.546	Phenotype_recessive	-5.7003	0	0
1	0.1355	13.547	Phenotype_recessive	-5.7003	0	0
1	0.1355	13.549	Phenotype_recessive	-5.7003	0	0
1	0.1355	13.55	Phenotype_recessive	-5.7003	0	0
1	0.1355	13.554	Phenotype_recessive	-5.7002	0	0
1	0.1356	13.558	Phenotype_recessive	-5.7001	0	0
1	0.1356	13.562	Phenotype_recessive	-5.7	0	0
1	0.1357	13.566	Phenotype_recessive	-5.6999	0	0
1	0.1357	13.566	Phenotype_recessive	-5.6999	0	0
1	0.1357	13.566	Phenotype_recessive	-5.6999	0	0
1	0.1357	13.566	Phenotype_recessive	-5.6999	0	0
1	0.1357	13.566	Phenotype_recessive	-5.6999	0	0
1	0.1357	13.566	Phenotype_recessive	-5.6999	0	0
1	0.1357	13.567	Phenotype_recessive	-5.6999	0	0
1	0.1357	13.567	Phenotype_recessive	-5.6999	0	0
1	0.1357	13.568	Phenotype_recessive	-5.6998	0	0
1	0.1357	13.57	Phenotype_recessive	-5.6998	0	0
1	0.1357	13.573	Phenotype_recessive	-5.6997	0	0
1	0.1358	13.575	Phenotype_recessive	-5.6996	0	0
1	0.1358	13.578	Phenotype_recessive	-5.6996	0	0
1	0.1358	13.578	Phenotype_recessive	-5.6996	0	0
1	0.1358	13.578	Phenotype_recessive	-5.6996	0	0
1	0.1358	13.578	Phenotype_recessive	-5.6996	0	0
1	0.1358	13.578	Phenotype_recessive	-5.6995	0	0
1	0.1359	13.59	Phenotype_recessive	-5.6992	0	0
1	0.136	13.602	Phenotype_recessive	-5.6989	0	0
1	0.1361	13.614	Phenotype_recessive	-5.6986	0	0
1	0.1363	13.626	Phenotype_recessive	-5.6984	0	0
1	0.1363	13.628	Phenotype_recessive	-5.6983	0	0
1	0.1363	13.629	Phenotype_recessive	-5.6983	0	0
1	0.1363	13.631	Phenotype_recessive	-5.6983	0	0
1	0.1363	13.633	Phenotype_recessive	-5.6982	0	0
1	0.1363	13.635	Phenotype_recessive	-5.6982	0	0
1	0.1364	13.637	Phenotype_recessive	-5.6982	0	0
1	0.1364	13.638	Phenotype_recessive	-5.6981	0	0
1	0.1364	13.64	Phenotype_recessive	-5.6981	0	0
1	0.1365	13.645	Phenotype_recessive	-5.698	0	0
1	0.1365	13.65	Phenotype_recessive	-5.6979	0	0
1	0.1365	13.654	Phenotype_recessive	-5.6979	0	0
1	0.1366	13.659	Phenotype_recessive	-5.6978	0	0
1	0.1366	13.66	Phenotype_recessive	-5.6978	0	0
1	0.1366	13.661	Phenotype_recessive	-5.6978	0	0
1	0.1366	13.662	Phenotype_recessive	-5.6977	0	0
1	0.1366	13.664	Phenotype_recessive	-5.6977	0	0
1	0.1367	13.667	Phenotype_recessive	-5.6977	0	0
1	0.1367	13.671	Phenotype_recessive	-5.6976	0	0
1	0.1368	13.675	Phenotype_recessive	-5.6976	0	0
1	0.1368	13.679	Phenotype_recessive	-5.6975	0	0
1	0.1368	13.681	Phenotype_recessive	-5.6975	0	0
1	0.1368	13.684	Phenotype_recessive	-5.6975	0	0
1	0.1369	13.686	Phenotype_recessive	-5.6974	0	0
1	0.1369	13.689	Phenotype_recessive	-5.6974	0	0
1	0.1369	13.693	Phenotype_recessive	-5.6974	0	0
1	0.137	13.698	Phenotype_recessive	-5.6973	0	0
1	0.137	13.703	Phenotype_recessive	-5.6973	0	0
1	0.1371	13.708	Phenotype_recessive	-5.6972	0	0
1	0.1371	13.709	Phenotype_recessive	-5.6972	0	0
1	0.1371	13.711	Phenotype_recessive	-5.6972	0	0
1	0.1371	13.712	Phenotype_recessive	-5.6972	0	0
1	0.1371	13.713	Phenotype_recessive	-5.6972	0	0
1	0.1374	13.735	Phenotype_recessive	-5.697	0	0
1	0.1376	13.757	Phenotype_recessive	-5.697	0	0
1	0.1378	13.779	Phenotype_recessive	-5.6971	0	0
1	0.138	13.801	Phenotype_recessive	-5.6973	0	0
1	0.138	13.804	Phenotype_recessive	-5.6973	0	0
1	0.1381	13.807	Phenotype_recessive	-5.6973	0	0
1	0.1381	13.809	Phenotype_recessive	-5.6974	0	0
1	0.1381	13.812	Phenotype_recessive	-5.6974	0	0
1	0.1382	13.818	Phenotype_recessive	-5.6974	0	0
1	0.1382	13.825	Phenotype_recessive	-5.6975	0	0
1	0.1383	13.831	Phenotype_recessive	-5.6975	0	0
1	0.1384	13.837	Phenotype_recessive	-5.6976	0	0
1	0.1384	13.841	Phenotype_recessive	-5.6976	0	0
1	0.1384	13.844	Phenotype_recessive	-5.6976	0	0
1	0.1385	13.848	Phenotype_recessive	-5.6977	0	0
1	0.1385	13.851	Phenotype_recessive	-5.6977	0	0
1	0.1386	13.864	Phenotype_recessive	-5.6979	0	0
1	0.1388	13.876	Phenotype_recessive	-5.6982	0	0
1	0.1389	13.888	Phenotype_recessive	-5.6984	0	0
1	0.139	13.901	Phenotype_recessive	-5.6988	0	0
1	0.139	13.902	Phenotype_recessive	-5.6988	0	0
1	0.139	13.904	Phenotype_recessive	-5.6989	0	0
1	0.1391	13.906	Phenotype_recessive	-5.6989	0	0
1	0.1391	13.907	Phenotype_recessive	-5.699	0	0
1	0.1391	13.911	Phenotype_recessive	-5.6991	0	0
1	0.1391	13.914	Phenotype_recessive	-5.6992	0	0
1	0.1392	13.917	Phenotype_recessive	-5.6993	0	0
1	0.1392	13.92	Phenotype_recessive	-5.6994	0	0
1	0.1392	13.924	Phenotype_recessive	-5.6995	0	0
1	0.1393	13.928	Phenotype_recessive	-5.6996	0	0
1	0.1393	13.931	Phenotype_recessive	-5.6997	0	0
1	0.1394	13.935	Phenotype_recessive	-5.6999	0	0
1	0.1394	13.936	Phenotype_recessive	-5.6999	0	0
1	0.1394	13.937	Phenotype_recessive	-5.7	0	0
1	0.1394	13.939	Phenotype_recessive	-5.7	0	0
1	0.1394	13.94	Phenotype_recessive	-5.7	0	0
1	0.1394	13.943	Phenotype_recessive	-5.7001	0	0
1	0.1395	13.946	Phenotype_recessive	-5.7002	0	0
1	0.1395	13.948	Phenotype_recessive	-5.7003	0	0
1	0.1395	13.951	Phenotype_recessive	-5.7004	0	0
1	0.1396	13.958	Phenotype_recessive	-5.7004	0	0
1	0.1397	13.965	Phenotype_recessive	-5.7004	0	0
1	0.1397	13.972	Phenotype_recessive	-5.7004	0	0
1	0.1398	13.979	Phenotype_recessive	-5.7004	0	0
1	0.1398	13.982	Phenotype_recessive	-5.7004	0	0
1	0.1398	13.985	Phenotype_recessive	-5.7003	0	0
1	0.1399	13.988	Phenotype_recessive	-5.7003	0	0
1	0.1399	13.991	Phenotype_recessive	-5.7003	0	0
1	0.14	13.996	Phenotype_recessive	-5.7003	0	0
1	0.14	14.001	Phenotype_recessive	-5.7002	0	0
1	0.1401	14.006	Phenotype_recessive	-5.7002	0	0
1	0.1401	14.011	Phenotype_recessive	-5.7002	0	0
1	0.1402	14.019	Phenotype_recessive	-5.7001	0	0
1	0.1403	14.028	Phenotype_recessive	-5.7001	0	0
1	0.1404	14.036	Phenotype_recessive	-5.7001	0	0
1	0.1404	14.045	Phenotype_recessive	-5.7001	0	0
1	0.1405	14.05	Phenotype_recessive	-5.7001	0	0
1	0.1406	14.055	Phenotype_recessive	-5.7001	0	0
1	0.1406	14.06	Phenotype_recessive	-5.7001	0	0
1	0.1407	14.066	Phenotype_recessive	-5.7001	0	0
1	0.1407	14.073	Phenotype_recessive	-5.7002	0	0
1	0.1408	14.081	Phenotype_recessive	-5.7002	0	0
1	0.1409	14.089	Phenotype_recessive	-5.7003	0	0
1	0.141	14.097	Phenotype_recessive	-5.7004	0	0
1	0.141	14.098	Phenotype_recessive	-5.7004	0	0
1	0.141	14.1	Phenotype_recessive	-5.7004	0	0
1	0.141	14.102	Phenotype_recessive	-5.7004	0	0
1	0.141	14.104	Phenotype_recessive	-5.7004	0	0
1	0.141	14.104	Phenotype_recessive	-5.7004	0	0
1	0.141	14.104	Phenotype_recessive	-5.7004	0	0
1	0.141	14.104	Phenotype_recessive	-5.7004	0	0
1	0.141	14.104	Phenotype_recessive	-5.7004	0	0
1	0.1411	14.106	Phenotype_recessive	-5.7004	0	0
1	0.1411	14.109	Phenotype_recessive	-5.7004	0	0
1	0.1411	14.111	Phenotype_recessive	-5.7004	0	0
1	0.1411	14.114	Phenotype_recessive	-5.7004	0	0
1	0.1412	14.117	Phenotype_recessive	-5.7004	0	0
1	0.1412	14.12	Phenotype_recessive	-5.7004	0	0
1	0.1412	14.123	Phenotype_recessive	-5.7004	0	0
1	0.1413	14.126	Phenotype_recessive	-5.7004	0	0
1	0.1413	14.128	Phenotype_recessive	-5.7004	0	0
1	0.1413	14.13	Phenotype_recessive	-5.7004	0	0
1	0.1413	14.132	Phenotype_recessive	-5.7004	0	0
1	0.1413	14.134	Phenotype_recessive	-5.7004	0	0
1	0.1414	14.141	Phenotype_recessive	-5.7004	0	0
1	0.1415	14.149	Phenotype_recessive	-5.7003	0	0
1	0.1416	14.157	Phenotype_recessive	-5.7004	0	0
1	0.1416	14.164	Phenotype_recessive	-5.7004	0	0
1	0.1417	14.167	Phenotype_recessive	-5.7004	0	0
1	0.1417	14.17	Phenotype_recessive	-5.7004	0	0
1	0.1417	14.173	Phenotype_recessive	-5.7004	0	0
1	0.1418	14.175	Phenotype_recessive	-5.7004	0	0
1	0.1418	14.181	Phenotype_recessive	-5.7004	0	0
1	0.1419	14.186	Phenotype_recessive	-5.7004	0	0
1	0.1419	14.191	Phenotype_recessive	-5.7004	0	0
1	0.142	14.196	Phenotype_recessive	-5.7004	0	0
1	0.142	14.197	Phenotype_recessive	-5.7004	0	0
1	0.142	14.198	Phenotype_recessive	-5.7004	0	0
1	0.142	14.199	Phenotype_recessive	-5.7004	0	0
1	0.142	14.199	Phenotype_recessive	-5.7004	0	0
1	0.142	14.202	Phenotype_recessive	-5.7004	0	0
1	0.142	14.204	Phenotype_recessive	-5.7004	0	0
1	0.1421	14.206	Phenotype_recessive	-5.7004	0	0
1	0.1421	14.208	Phenotype_recessive	-5.7004	0	0
1	0.1421	14.214	Phenotype_recessive	-5.7004	0	0
1	0.1422	14.219	Phenotype_recessive	-5.7004	0	0
1	0.1422	14.224	Phenotype_recessive	-5.7004	0	0
1	0.1423	14.229	Phenotype_recessive	-5.7004	0	0
1	0.1423	14.234	Phenotype_recessive	-5.7004	0	0
1	0.1424	14.238	Phenotype_recessive	-5.7004	0	0
1	0.1424	14.242	Phenotype_recessive	-5.7004	0	0
1	0.1425	14.246	Phenotype_recessive	-5.7004	0	0
1	0.1425	14.247	Phenotype_recessive	-5.7004	0	0
1	0.1425	14.247	Phenotype_recessive	-5.7004	0	0
1	0.1425	14.248	Phenotype_recessive	-5.7004	0	0
1	0.1425	14.249	Phenotype_recessive	-5.7004	0	0
1	0.1425	14.252	Phenotype_recessive	-5.7004	0	0
1	0.1426	14.256	Phenotype_recessive	-5.7004	0	0
1	0.1426	14.259	Phenotype_recessive	-5.7004	0	0
1	0.1426	14.263	Phenotype_recessive	-5.7004	0	0
1	0.1427	14.266	Phenotype_recessive	-5.7004	0	0
1	0.1427	14.27	Phenotype_recessive	-5.7003	0	0
1	0.1427	14.273	Phenotype_recessive	-5.7003	0	0
1	0.1428	14.277	Phenotype_recessive	-5.7003	0	0
1	0.1428	14.281	Phenotype_recessive	-5.7003	0	0
1	0.1428	14.285	Phenotype_recessive	-5.7002	0	0
1	0.1429	14.289	Phenotype_recessive	-5.7002	0	0
1	0.1429	14.292	Phenotype_recessive	-5.7002	0	0
1	0.1429	14.295	Phenotype_recessive	-5.7002	0	0
1	0.143	14.297	Phenotype_recessive	-5.7002	0	0
1	0.143	14.3	Phenotype_recessive	-5.7002	0	0
1	0.143	14.302	Phenotype_recessive	-5.7002	0	0
1	0.1431	14.307	Phenotype_recessive	-5.7001	0	0
1	0.1431	14.313	Phenotype_recessive	-5.7001	0	0
1	0.1432	14.318	Phenotype_recessive	-5.7001	0	0
1	0.1432	14.324	Phenotype_recessive	-5.7001	0	0
1	0.1432	14.325	Phenotype_recessive	-5.7001	0	0
1	0.1433	14.326	Phenotype_recessive	-5.7001	0	0
1	0.1433	14.327	Phenotype_recessive	-5.7001	0	0
1	0.1433	14.328	Phenotype_recessive	-5.7001	0	0
1	0.1434	14.335	Phenotype_recessive	-5.7	0	0
1	0.1434	14.342	Phenotype_recessive	-5.7	0	0
1	0.1435	14.35	Phenotype_recessive	-5.6999	0	0
1	0.1436	14.357	Phenotype_recessive	-5.6999	0	0
1	0.1437	14.37	Phenotype_recessive	-5.6999	0	0
1	0.1438	14.383	Phenotype_recessive	-5.6999	0	0
1	0.144	14.396	Phenotype_recessive	-5.7	0	0
1	0.1441	14.409	Phenotype_recessive	-5.7001	0	0
1	0.1441	14.412	Phenotype_recessive	-5.7001	0	0
1	0.1442	14.415	Phenotype_recessive	-5.7001	0	0
1	0.1442	14.418	Phenotype_recessive	-5.7001	0	0
1	0.1442	14.422	Phenotype_recessive	-5.7002	0	0
1	0.1443	14.43	Phenotype_recessive	-5.7002	0	0
1	0.1444	14.438	Phenotype_recessive	-5.7002	0	0
1	0.1445	14.446	Phenotype_recessive	-5.7002	0	0
1	0.1445	14.454	Phenotype_recessive	-5.7003	0	0
1	0.1447	14.466	Phenotype_recessive	-5.7003	0	0
1	0.1448	14.479	Phenotype_recessive	-5.7003	0	0
1	0.1449	14.492	Phenotype_recessive	-5.7003	0	0
1	0.145	14.505	Phenotype_recessive	-5.7004	0	0
1	0.1451	14.511	Phenotype_recessive	-5.7004	0	0
1	0.1452	14.518	Phenotype_recessive	-5.7004	0	0
1	0.1452	14.525	Phenotype_recessive	-5.7004	0	0
1	0.1453	14.531	Phenotype_recessive	-5.7004	0	0
1	0.1453	14.534	Phenotype_recessive	-5.7004	0	0
1	0.1454	14.536	Phenotype_recessive	-5.7004	0	0
1	0.1454	14.539	Phenotype_recessive	-5.7004	0	0
1	0.1454	14.541	Phenotype_recessive	-5.7004	0	0
1	0.1454	14.543	Phenotype_recessive	-5.7004	0	0
1	0.1454	14.544	Phenotype_recessive	-5.7004	0	0
1	0.1455	14.546	Phenotype_recessive	-5.7004	0	0
1	0.1455	14.548	Phenotype_recessive	-5.7004	0	0
1	0.1455	14.55	Phenotype_recessive	-5.7004	0	0
1	0.1455	14.553	Phenotype_recessive	-5.7003	0	0
1	0.1456	14.556	Phenotype_recessive	-5.7004	0	0
1	0.1456	14.559	Phenotype_recessive	-5.7004	0	0
1	0.1456	14.56	Phenotype_recessive	-5.7004	0	0
1	0.1456	14.562	Phenotype_recessive	-5.7004	0	0
1	0.1456	14.563	Phenotype_recessive	-5.7004	0	0
1	0.1456	14.564	Phenotype_recessive	-5.7004	0	0
1	0.1457	14.568	Phenotype_recessive	-5.7004	0	0
1	0.1457	14.571	Phenotype_recessive	-5.7004	0	0
1	0.1458	14.575	Phenotype_recessive	-5.7004	0	0
1	0.1458	14.579	Phenotype_recessive	-5.7004	0	0
1	0.1458	14.58	Phenotype_recessive	-5.7004	0	0
1	0.1458	14.581	Phenotype_recessive	-5.7004	0	0
1	0.1458	14.582	Phenotype_recessive	-5.7004	0	0
1	0.1458	14.583	Phenotype_recessive	-5.7004	0	0
1	0.1459	14.586	Phenotype_recessive	-5.7004	0	0
1	0.1459	14.588	Phenotype_recessive	-5.7004	0	0
1	0.1459	14.59	Phenotype_recessive	-5.7004	0	0
1	0.1459	14.593	Phenotype_recessive	-5.7004	0	0
1	0.146	14.597	Phenotype_recessive	-5.7004	0	0
1	0.146	14.602	Phenotype_recessive	-5.7004	0	0
1	0.1461	14.606	Phenotype_recessive	-5.7004	0	0
1	0.1461	14.611	Phenotype_recessive	-5.7004	0	0
1	0.1461	14.612	Phenotype_recessive	-5.7004	0	0
1	0.1461	14.612	Phenotype_recessive	-5.7004	0	0
1	0.1461	14.613	Phenotype_recessive	-5.7004	0	0
1	0.1461	14.613	Phenotype_recessive	-5.7004	0	0
1	0.1462	14.619	Phenotype_recessive	-5.7004	0	0
1	0.1462	14.624	Phenotype_recessive	-5.7003	0	0
1	0.1463	14.63	Phenotype_recessive	-5.7003	0	0
1	0.1464	14.636	Phenotype_recessive	-5.7003	0	0
1	0.1464	14.636	Phenotype_recessive	-5.7003	0	0
1	0.1464	14.636	Phenotype_recessive	-5.7003	0	0
1	0.1464	14.636	Phenotype_recessive	-5.7003	0	0
1	0.1464	14.637	Phenotype_recessive	-5.7003	0	0
1	0.1464	14.637	Phenotype_recessive	-5.7003	0	0
1	0.1464	14.638	Phenotype_recessive	-5.7003	0	0
1	0.1464	14.639	Phenotype_recessive	-5.7003	0	0
1	0.1464	14.64	Phenotype_recessive	-5.7003	0	0
1	0.1465	14.652	Phenotype_recessive	-5.7003	0	0
1	0.1467	14.665	Phenotype_recessive	-5.7003	0	0
1	0.1468	14.678	Phenotype_recessive	-5.7003	0	0
1	0.1469	14.691	Phenotype_recessive	-5.7004	0	0
1	0.1469	14.691	Phenotype_recessive	-5.7004	0	0
1	0.1469	14.692	Phenotype_recessive	-5.7004	0	0
1	0.1469	14.692	Phenotype_recessive	-5.7004	0	0
1	0.1469	14.693	Phenotype_recessive	-5.7004	0	0
1	0.147	14.701	Phenotype_recessive	-5.7003	0	0
1	0.1471	14.71	Phenotype_recessive	-5.7003	0	0
1	0.1472	14.719	Phenotype_recessive	-5.7003	0	0
1	0.1473	14.728	Phenotype_recessive	-5.7003	0	0
1	0.1473	14.734	Phenotype_recessive	-5.7003	0	0
1	0.1474	14.739	Phenotype_recessive	-5.7003	0	0
1	0.1475	14.745	Phenotype_recessive	-5.7004	0	0
1	0.1475	14.751	Phenotype_recessive	-5.7004	0	0
1	0.1475	14.753	Phenotype_recessive	-5.7004	0	0
1	0.1475	14.755	Phenotype_recessive	-5.7004	0	0
1	0.1476	14.757	Phenotype_recessive	-5.7004	0	0
1	0.1476	14.759	Phenotype_recessive	-5.7004	0	0
1	0.1476	14.762	Phenotype_recessive	-5.7004	0	0
1	0.1476	14.765	Phenotype_recessive	-5.7004	0	0
1	0.1477	14.768	Phenotype_recessive	-5.7004	0	0
1	0.1477	14.77	Phenotype_recessive	-5.7004	0	0
1	0.1477	14.774	Phenotype_recessive	-5.7004	0	0
1	0.1478	14.778	Phenotype_recessive	-5.7004	0	0
1	0.1478	14.781	Phenotype_recessive	-5.7004	0	0
1	0.1478	14.785	Phenotype_recessive	-5.7004	0	0
1	0.1479	14.787	Phenotype_recessive	-5.7004	0	0
1	0.1479	14.79	Phenotype_recessive	-5.7004	0	0
1	0.1479	14.792	Phenotype_recessive	-5.7004	0	0
1	0.1479	14.795	Phenotype_recessive	-5.7004	0	0
1	0.148	14.799	Phenotype_recessive	-5.7004	0	0
1	0.148	14.802	Phenotype_recessive	-5.7004	0	0
1	0.1481	14.806	Phenotype_recessive	-5.7004	0	0
1	0.1481	14.81	Phenotype_recessive	-5.7004	0	0
1	0.1481	14.811	Phenotype_recessive	-5.7004	0	0
1	0.1481	14.812	Phenotype_recessive	-5.7004	0	0
1	0.1481	14.813	Phenotype_recessive	-5.7004	0	0
1	0.1481	14.814	Phenotype_recessive	-5.7004	0	0
1	0.1482	14.817	Phenotype_recessive	-5.7004	0	0
1	0.1482	14.821	Phenotype_recessive	-5.7004	0	0
1	0.1482	14.825	Phenotype_recessive	-5.7004	0	0
1	0.1483	14.829	Phenotype_recessive	-5.7004	0	0
1	0.1483	14.834	Phenotype_recessive	-5.7004	0	0
1	0.1484	14.838	Phenotype_recessive	-5.7004	0	0
1	0.1484	14.843	Phenotype_recessive	-5.7004	0	0
1	0.1485	14.848	Phenotype_recessive	-5.7004	0	0
1	0.1485	14.852	Phenotype_recessive	-5.7004	0	0
1	0.1486	14.856	Phenotype_recessive	-5.7004	0	0
1	0.1486	14.859	Phenotype_recessive	-5.7004	0	0
1	0.1486	14.863	Phenotype_recessive	-5.7004	0	0
1	0.1486	14.864	Phenotype_recessive	-5.7004	0	0
1	0.1487	14.865	Phenotype_recessive	-5.7004	0	0
1	0.1487	14.866	Phenotype_recessive	-5.7004	0	0
1	0.1487	14.867	Phenotype_recessive	-5.7004	0	0
1	0.1487	14.868	Phenotype_recessive	-5.7004	0	0
1	0.1487	14.868	Phenotype_recessive	-5.7004	0	0
1	0.1487	14.869	Phenotype_recessive	-5.7004	0	0
1	0.1487	14.87	Phenotype_recessive	-5.7004	0	0
1	0.1487	14.871	Phenotype_recessive	-5.7004	0	0
1	0.1487	14.872	Phenotype_recessive	-5.7004	0	0
1	0.1487	14.873	Phenotype_recessive	-5.7004	0	0
1	0.1487	14.874	Phenotype_recessive	-5.7004	0	0
1	0.1488	14.876	Phenotype_recessive	-5.7004	0	0
1	0.1488	14.878	Phenotype_recessive	-5.7003	0	0
1	0.1488	14.88	Phenotype_recessive	-5.7003	0	0
1	0.1488	14.882	Phenotype_recessive	-5.7003	0	0
1	0.1489	14.888	Phenotype_recessive	-5.7003	0	0
1	0.1489	14.895	Phenotype_recessive	-5.7003	0	0
1	0.149	14.901	Phenotype_recessive	-5.7002	0	0
1	0.1491	14.908	Phenotype_recessive	-5.7002	0	0
1	0.1491	14.912	Phenotype_recessive	-5.7002	0	0
1	0.1492	14.917	Phenotype_recessive	-5.7002	0	0
1	0.1492	14.922	Phenotype_recessive	-5.7002	0	0
1	0.1493	14.926	Phenotype_recessive	-5.7003	0	0
1	0.1493	14.931	Phenotype_recessive	-5.7003	0	0
1	0.1493	14.935	Phenotype_recessive	-5.7003	0	0
1	0.1494	14.939	Phenotype_recessive	-5.7003	0	0
1	0.1494	14.943	Phenotype_recessive	-5.7003	0	0
1	0.1495	14.947	Phenotype_recessive	-5.7003	0	0
1	0.1495	14.951	Phenotype_recessive	-5.7003	0	0
1	0.1495	14.954	Phenotype_recessive	-5.7003	0	0
1	0.1496	14.958	Phenotype_recessive	-5.7004	0	0
1	0.1496	14.962	Phenotype_recessive	-5.7004	0	0
1	0.1497	14.966	Phenotype_recessive	-5.7003	0	0
1	0.1497	14.97	Phenotype_recessive	-5.7003	0	0
1	0.1497	14.974	Phenotype_recessive	-5.7003	0	0
1	0.1498	14.979	Phenotype_recessive	-5.7003	0	0
1	0.1499	14.985	Phenotype_recessive	-5.7004	0	0
1	0.1499	14.991	Phenotype_recessive	-5.7004	0	0
1	0.15	14.996	Phenotype_recessive	-5.7004	0	0
1	0.15	14.997	Phenotype_recessive	-5.7004	0	0
1	0.15	14.997	Phenotype_recessive	-5.7004	0	0
1	0.15	14.998	Phenotype_recessive	-5.7004	0	0
1	0.15	14.999	Phenotype_recessive	-5.7004	0	0
1	0.15	15.003	Phenotype_recessive	-5.7004	0	0
1	0.1501	15.007	Phenotype_recessive	-5.7004	0	0
1	0.1501	15.011	Phenotype_recessive	-5.7004	0	0
1	0.1502	15.015	Phenotype_recessive	-5.7004	0	0
1	0.1502	15.018	Phenotype_recessive	-5.7004	0	0
1	0.1502	15.021	Phenotype_recessive	-5.7004	0	0
1	0.1502	15.025	Phenotype_recessive	-5.7004	0	0
1	0.1503	15.028	Phenotype_recessive	-5.7004	0	0
1	0.1503	15.029	Phenotype_recessive	-5.7004	0	0
1	0.1503	15.031	Phenotype_recessive	-5.7004	0	0
1	0.1503	15.032	Phenotype_recessive	-5.7004	0	0
1	0.1503	15.033	Phenotype_recessive	-5.7003	0	0
1	0.1504	15.037	Phenotype_recessive	-5.7003	0	0
1	0.1504	15.04	Phenotype_recessive	-5.7003	0	0
1	0.1504	15.043	Phenotype_recessive	-5.7003	0	0
1	0.1505	15.047	Phenotype_recessive	-5.7003	0	0
1	0.1505	15.051	Phenotype_recessive	-5.7003	0	0
1	0.1506	15.056	Phenotype_recessive	-5.7003	0	0
1	0.1506	15.061	Phenotype_recessive	-5.7003	0	0
1	0.1507	15.065	Phenotype_recessive	-5.7003	0	0
1	0.1507	15.07	Phenotype_recessive	-5.7003	0	0
1	0.1507	15.074	Phenotype_recessive	-5.7004	0	0
1	0.1508	15.078	Phenotype_recessive	-5.7004	0	0
1	0.1508	15.083	Phenotype_recessive	-5.7004	0	0
1	0.1508	15.085	Phenotype_recessive	-5.7004	0	0
1	0.1509	15.087	Phenotype_recessive	-5.7004	0	0
1	0.1509	15.089	Phenotype_recessive	-5.7004	0	0
1	0.1509	15.091	Phenotype_recessive	-5.7004	0	0
1	0.151	15.096	Phenotype_recessive	-5.7004	0	0
1	0.151	15.1	Phenotype_recessive	-5.7004	0	0
1	0.151	15.104	Phenotype_recessive	-5.7004	0	0
1	0.1511	15.109	Phenotype_recessive	-5.7004	0	0
1	0.1511	15.11	Phenotype_recessive	-5.7004	0	0
1	0.1511	15.111	Phenotype_recessive	-5.7004	0	0
1	0.1511	15.112	Phenotype_recessive	-5.7004	0	0
1	0.1511	15.113	Phenotype_recessive	-5.7004	0	0
1	0.1512	15.118	Phenotype_recessive	-5.7004	0	0
1	0.1512	15.122	Phenotype_recessive	-5.7004	0	0
1	0.1513	15.127	Phenotype_recessive	-5.7004	0	0
1	0.1513	15.131	Phenotype_recessive	-5.7004	0	0
1	0.1513	15.132	Phenotype_recessive	-5.7004	0	0
1	0.1513	15.133	Phenotype_recessive	-5.7004	0	0
1	0.1513	15.134	Phenotype_recessive	-5.7004	0	0
1	0.1514	15.135	Phenotype_recessive	-5.7004	0	0
1	0.1515	15.145	Phenotype_recessive	-5.7003	0	0
1	0.1516	15.156	Phenotype_recessive	-5.7003	0	0
1	0.1517	15.166	Phenotype_recessive	-5.7003	0	0
1	0.1518	15.176	Phenotype_recessive	-5.7004	0	0
1	0.1518	15.179	Phenotype_recessive	-5.7004	0	0
1	0.1518	15.181	Phenotype_recessive	-5.7004	0	0
1	0.1518	15.184	Phenotype_recessive	-5.7004	0	0
1	0.1519	15.186	Phenotype_recessive	-5.7004	0	0
1	0.1519	15.189	Phenotype_recessive	-5.7004	0	0
1	0.1519	15.191	Phenotype_recessive	-5.7004	0	0
1	0.1519	15.193	Phenotype_recessive	-5.7004	0	0
1	0.1519	15.195	Phenotype_recessive	-5.7004	0	0
1	0.1521	15.206	Phenotype_recessive	-5.7004	0	0
1	0.1522	15.217	Phenotype_recessive	-5.7003	0	0
1	0.1523	15.227	Phenotype_recessive	-5.7004	0	0
1	0.1524	15.238	Phenotype_recessive	-5.7004	0	0
1	0.1524	15.245	Phenotype_recessive	-5.7004	0	0
1	0.1525	15.251	Phenotype_recessive	-5.7004	0	0
1	0.1526	15.258	Phenotype_recessive	-5.7004	0	0
1	0.1526	15.264	Phenotype_recessive	-5.7004	0	0
1	0.1526	15.265	Phenotype_recessive	-5.7004	0	0
1	0.1527	15.265	Phenotype_recessive	-5.7004	0	0
1	0.1527	15.266	Phenotype_recessive	-5.7004	0	0
1	0.1527	15.267	Phenotype_recessive	-5.7004	0	0
1	0.1527	15.269	Phenotype_recessive	-5.7004	0	0
1	0.1527	15.272	Phenotype_recessive	-5.7004	0	0
1	0.1527	15.274	Phenotype_recessive	-5.7004	0	0
1	0.1528	15.277	Phenotype_recessive	-5.7004	0	0
1	0.1528	15.278	Phenotype_recessive	-5.7004	0	0
1	0.1528	15.28	Phenotype_recessive	-5.7004	0	0
1	0.1528	15.281	Phenotype_recessive	-5.7004	0	0
1	0.1528	15.282	Phenotype_recessive	-5.7004	0	0
1	0.1529	15.286	Phenotype_recessive	-5.7004	0	0
1	0.1529	15.289	Phenotype_recessive	-5.7004	0	0
1	0.1529	15.293	Phenotype_recessive	-5.7004	0	0
1	0.153	15.296	Phenotype_recessive	-5.7004	0	0
1	0.153	15.299	Phenotype_recessive	-5.7004	0	0
1	0.153	15.302	Phenotype_recessive	-5.7004	0	0
1	0.1531	15.305	Phenotype_recessive	-5.7004	0	0
1	0.1531	15.308	Phenotype_recessive	-5.7004	0	0
1	0.1531	15.313	Phenotype_recessive	-5.7004	0	0
1	0.1532	15.317	Phenotype_recessive	-5.7004	0	0
1	0.1532	15.321	Phenotype_recessive	-5.7004	0	0
1	0.1533	15.326	Phenotype_recessive	-5.7004	0	0
1	0.1533	15.33	Phenotype_recessive	-5.7004	0	0
1	0.1533	15.335	Phenotype_recessive	-5.7004	0	0
1	0.1534	15.34	Phenotype_recessive	-5.7004	0	0
1	0.1534	15.344	Phenotype_recessive	-5.7004	0	0
1	0.1535	15.348	Phenotype_recessive	-5.7004	0	0
1	0.1535	15.352	Phenotype_recessive	-5.7004	0	0
1	0.1536	15.355	Phenotype_recessive	-5.7003	0	0
1	0.1536	15.359	Phenotype_recessive	-5.7003	0	0
1	0.1537	15.372	Phenotype_recessive	-5.7003	0	0
1	0.1539	15.386	Phenotype_recessive	-5.7002	0	0
1	0.154	15.399	Phenotype_recessive	-5.7002	0	0
1	0.1541	15.412	Phenotype_recessive	-5.7003	0	0
1	0.1542	15.42	Phenotype_recessive	-5.7003	0	0
1	0.1543	15.428	Phenotype_recessive	-5.7003	0	0
1	0.1544	15.435	Phenotype_recessive	-5.7004	0	0
1	0.1544	15.443	Phenotype_recessive	-5.7004	0	0
1	0.1544	15.445	Phenotype_recessive	-5.7004	0	0
1	0.1545	15.447	Phenotype_recessive	-5.7004	0	0
1	0.1545	15.449	Phenotype_recessive	-5.7004	0	0
1	0.1545	15.45	Phenotype_recessive	-5.7004	0	0
1	0.1545	15.452	Phenotype_recessive	-5.7004	0	0
1	0.1545	15.454	Phenotype_recessive	-5.7004	0	0
1	0.1546	15.456	Phenotype_recessive	-5.7004	0	0
1	0.1546	15.458	Phenotype_recessive	-5.7004	0	0
1	0.1546	15.461	Phenotype_recessive	-5.7004	0	0
1	0.1546	15.464	Phenotype_recessive	-5.7003	0	0
1	0.1547	15.467	Phenotype_recessive	-5.7003	0	0
1	0.1547	15.47	Phenotype_recessive	-5.7002	0	0
1	0.1547	15.475	Phenotype_recessive	-5.7002	0	0
1	0.1548	15.48	Phenotype_recessive	-5.7001	0	0
1	0.1548	15.484	Phenotype_recessive	-5.7	0	0
1	0.1549	15.489	Phenotype_recessive	-5.7	0	0
1	0.1549	15.494	Phenotype_recessive	-5.6999	0	0
1	0.155	15.499	Phenotype_recessive	-5.6999	0	0
1	0.155	15.504	Phenotype_recessive	-5.6999	0	0
1	0.1551	15.509	Phenotype_recessive	-5.6998	0	0
1	0.1552	15.525	Phenotype_recessive	-5.6997	0	0
1	0.1554	15.54	Phenotype_recessive	-5.6996	0	0
1	0.1556	15.555	Phenotype_recessive	-5.6996	0	0
1	0.1557	15.57	Phenotype_recessive	-5.6996	0	0
1	0.1557	15.571	Phenotype_recessive	-5.6996	0	0
1	0.1557	15.573	Phenotype_recessive	-5.6996	0	0
1	0.1557	15.574	Phenotype_recessive	-5.6996	0	0
1	0.1557	15.575	Phenotype_recessive	-5.6996	0	0
1	0.1558	15.578	Phenotype_recessive	-5.6997	0	0
1	0.1558	15.582	Phenotype_recessive	-5.6997	0	0
1	0.1559	15.586	Phenotype_recessive	-5.6997	0	0
1	0.1559	15.59	Phenotype_recessive	-5.6998	0	0
1	0.1559	15.591	Phenotype_recessive	-5.6998	0	0
1	0.1559	15.593	Phenotype_recessive	-5.6998	0	0
1	0.1559	15.594	Phenotype_recessive	-5.6998	0	0
1	0.156	15.596	Phenotype_recessive	-5.6998	0	0
1	0.156	15.599	Phenotype_recessive	-5.6999	0	0
1	0.156	15.602	Phenotype_recessive	-5.6999	0	0
1	0.1561	15.605	Phenotype_recessive	-5.6999	0	0
1	0.1561	15.608	Phenotype_recessive	-5.6999	0	0
1	0.1561	15.613	Phenotype_recessive	-5.7	0	0
1	0.1562	15.618	Phenotype_recessive	-5.7	0	0
1	0.1562	15.622	Phenotype_recessive	-5.7001	0	0
1	0.1563	15.627	Phenotype_recessive	-5.7001	0	0
1	0.1563	15.628	Phenotype_recessive	-5.7002	0	0
1	0.1563	15.629	Phenotype_recessive	-5.7002	0	0
1	0.1563	15.63	Phenotype_recessive	-5.7002	0	0
1	0.1563	15.632	Phenotype_recessive	-5.7002	0	0
1	0.1564	15.635	Phenotype_recessive	-5.7002	0	0
1	0.1564	15.639	Phenotype_recessive	-5.7003	0	0
1	0.1564	15.642	Phenotype_recessive	-5.7003	0	0
1	0.1565	15.645	Phenotype_recessive	-5.7004	0	0
1	0.1566	15.657	Phenotype_recessive	-5.7003	0	0
1	0.1567	15.668	Phenotype_recessive	-5.7003	0	0
1	0.1568	15.679	Phenotype_recessive	-5.7003	0	0
1	0.1569	15.691	Phenotype_recessive	-5.7004	0	0
1	0.1569	15.694	Phenotype_recessive	-5.7004	0	0
1	0.157	15.697	Phenotype_recessive	-5.7004	0	0
1	0.157	15.7	Phenotype_recessive	-5.7004	0	0
1	0.157	15.703	Phenotype_recessive	-5.7004	0	0
1	0.1571	15.708	Phenotype_recessive	-5.7004	0	0
1	0.1571	15.713	Phenotype_recessive	-5.7003	0	0
1	0.1572	15.718	Phenotype_recessive	-5.7003	0	0
1	0.1572	15.723	Phenotype_recessive	-5.7002	0	0
1	0.1573	15.73	Phenotype_recessive	-5.7002	0	0
1	0.1574	15.737	Phenotype_recessive	-5.7001	0	0
1	0.1574	15.744	Phenotype_recessive	-5.7001	0	0
1	0.1575	15.752	Phenotype_recessive	-5.7001	0	0
1	0.1577	15.767	Phenotype_recessive	-5.7	0	0
1	0.1578	15.783	Phenotype_recessive	-5.6999	0	0
1	0.158	15.799	Phenotype_recessive	-5.6999	0	0
1	0.1581	15.815	Phenotype_recessive	-5.7	0	0
1	0.1583	15.829	Phenotype_recessive	-5.7	0	0
1	0.1584	15.843	Phenotype_recessive	-5.7	0	0
1	0.1586	15.858	Phenotype_recessive	-5.7001	0	0
1	0.1587	15.872	Phenotype_recessive	-5.7002	0	0
1	0.1588	15.884	Phenotype_recessive	-5.6998	0	0
1	0.159	15.896	Phenotype_recessive	-5.6995	0	0
1	0.1591	15.908	Phenotype_recessive	-5.6991	0	0
1	0.1592	15.92	Phenotype_recessive	-5.6989	0	0
1	0.1592	15.923	Phenotype_recessive	-5.6988	0	0
1	0.1593	15.926	Phenotype_recessive	-5.6987	0	0
1	0.1593	15.929	Phenotype_recessive	-5.6986	0	0
1	0.1593	15.932	Phenotype_recessive	-5.6985	0	0
1	0.1594	15.937	Phenotype_recessive	-5.6984	0	0
1	0.1594	15.943	Phenotype_recessive	-5.6982	0	0
1	0.1595	15.948	Phenotype_recessive	-5.6981	0	0
1	0.1595	15.953	Phenotype_recessive	-5.6979	0	0
1	0.1595	15.954	Phenotype_recessive	-5.6979	0	0
1	0.1595	15.954	Phenotype_recessive	-5.6979	0	0
1	0.1595	15.954	Phenotype_recessive	-5.6979	0	0
1	0.1595	15.955	Phenotype_recessive	-5.6979	0	0
1	0.1596	15.964	Phenotype_recessive	-5.6976	0	0
1	0.1597	15.973	Phenotype_recessive	-5.6974	0	0
1	0.1598	15.982	Phenotype_recessive	-5.6971	0	0
1	0.1599	15.991	Phenotype_recessive	-5.697	0	0
1	0.1599	15.994	Phenotype_recessive	-5.6969	0	0
1	0.16	15.997	Phenotype_recessive	-5.6968	0	0
1	0.16	16	Phenotype_recessive	-5.6968	0	0
1	0.16	16.003	Phenotype_recessive	-5.6967	0	0
1	0.16	16.003	Phenotype_recessive	-5.6967	0	0
1	0.16	16.003	Phenotype_recessive	-5.6967	0	0
1	0.16	16.003	Phenotype_recessive	-5.6967	0	0
1	0.16	16.003	Phenotype_recessive	-5.6967	0	0
1	0.1601	16.013	Phenotype_recessive	-5.6965	0	0
1	0.1602	16.024	Phenotype_recessive	-5.6962	0	0
1	0.1603	16.034	Phenotype_recessive	-5.696	0	0
1	0.1604	16.045	Phenotype_recessive	-5.6959	0	0
1	0.1605	16.054	Phenotype_recessive	-5.6957	0	0
1	0.1606	16.063	Phenotype_recessive	-5.6956	0	0
1	0.1607	16.071	Phenotype_recessive	-5.6954	0	0
1	0.1608	16.08	Phenotype_recessive	-5.6953	0	0
1	0.1608	16.082	Phenotype_recessive	-5.6953	0	0
1	0.1608	16.083	Phenotype_recessive	-5.6953	0	0
1	0.1608	16.084	Phenotype_recessive	-5.6953	0	0
1	0.1609	16.085	Phenotype_recessive	-5.6953	0	0
1	0.1609	16.087	Phenotype_recessive	-5.6953	0	0
1	0.1609	16.088	Phenotype_recessive	-5.6952	0	0
1	0.1609	16.09	Phenotype_recessive	-5.6952	0	0
1	0.1609	16.092	Phenotype_recessive	-5.6952	0	0
1	0.161	16.101	Phenotype_recessive	-5.6951	0	0
1	0.1611	16.11	Phenotype_recessive	-5.695	0	0
1	0.1612	16.119	Phenotype_recessive	-5.6949	0	0
1	0.1613	16.128	Phenotype_recessive	-5.6949	0	0
1	0.1613	16.13	Phenotype_recessive	-5.6949	0	0
1	0.1613	16.132	Phenotype_recessive	-5.6949	0	0
1	0.1613	16.134	Phenotype_recessive	-5.6948	0	0
1	0.1614	16.136	Phenotype_recessive	-5.6948	0	0
1	0.1616	16.156	Phenotype_recessive	-5.6946	0	0
1	0.1618	16.176	Phenotype_recessive	-5.6946	0	0
1	0.162	16.195	Phenotype_recessive	-5.6946	0	0
1	0.1622	16.215	Phenotype_recessive	-5.6948	0	0
1	0.1622	16.215	Phenotype_recessive	-5.6948	0	0
1	0.1622	16.215	Phenotype_recessive	-5.6948	0	0
1	0.1622	16.215	Phenotype_recessive	-5.6948	0	0
1	0.1622	16.216	Phenotype_recessive	-5.6948	0	0
1	0.1622	16.217	Phenotype_recessive	-5.6948	0	0
1	0.1622	16.219	Phenotype_recessive	-5.6948	0	0
1	0.1622	16.22	Phenotype_recessive	-5.6948	0	0
1	0.1622	16.222	Phenotype_recessive	-5.6948	0	0
1	0.1623	16.226	Phenotype_recessive	-5.6948	0	0
1	0.1623	16.23	Phenotype_recessive	-5.6949	0	0
1	0.1623	16.235	Phenotype_recessive	-5.6949	0	0
1	0.1624	16.239	Phenotype_recessive	-5.6949	0	0
1	0.1624	16.241	Phenotype_recessive	-5.6949	0	0
1	0.1624	16.242	Phenotype_recessive	-5.6949	0	0
1	0.1624	16.243	Phenotype_recessive	-5.695	0	0
1	0.1624	16.245	Phenotype_recessive	-5.695	0	0
1	0.1624	16.245	Phenotype_recessive	-5.695	0	0
1	0.1625	16.245	Phenotype_recessive	-5.695	0	0
1	0.1625	16.245	Phenotype_recessive	-5.695	0	0
1	0.1625	16.245	Phenotype_recessive	-5.695	0	0
1	0.1625	16.249	Phenotype_recessive	-5.695	0	0
1	0.1625	16.252	Phenotype_recessive	-5.695	0	0
1	0.1626	16.255	Phenotype_recessive	-5.6951	0	0
1	0.1626	16.258	Phenotype_recessive	-5.6951	0	0
1	0.1626	16.261	Phenotype_recessive	-5.6951	0	0
1	0.1626	16.263	Phenotype_recessive	-5.6951	0	0
1	0.1627	16.266	Phenotype_recessive	-5.6952	0	0
1	0.1627	16.268	Phenotype_recessive	-5.6952	0	0
1	0.1627	16.271	Phenotype_recessive	-5.6952	0	0
1	0.1627	16.274	Phenotype_recessive	-5.6953	0	0
1	0.1628	16.276	Phenotype_recessive	-5.6953	0	0
1	0.1628	16.279	Phenotype_recessive	-5.6953	0	0
1	0.1628	16.282	Phenotype_recessive	-5.6954	0	0
1	0.1628	16.285	Phenotype_recessive	-5.6954	0	0
1	0.1629	16.288	Phenotype_recessive	-5.6954	0	0
1	0.1629	16.291	Phenotype_recessive	-5.6955	0	0
1	0.1629	16.294	Phenotype_recessive	-5.6955	0	0
1	0.163	16.297	Phenotype_recessive	-5.6956	0	0
1	0.163	16.3	Phenotype_recessive	-5.6956	0	0
1	0.163	16.302	Phenotype_recessive	-5.6957	0	0
1	0.1631	16.305	Phenotype_recessive	-5.6957	0	0
1	0.1631	16.308	Phenotype_recessive	-5.6957	0	0
1	0.1631	16.311	Phenotype_recessive	-5.6958	0	0
1	0.1631	16.314	Phenotype_recessive	-5.6958	0	0
1	0.1632	16.317	Phenotype_recessive	-5.6959	0	0
1	0.1632	16.32	Phenotype_recessive	-5.6959	0	0
1	0.1632	16.324	Phenotype_recessive	-5.696	0	0
1	0.1633	16.327	Phenotype_recessive	-5.6961	0	0
1	0.1633	16.33	Phenotype_recessive	-5.6961	0	0
1	0.1633	16.332	Phenotype_recessive	-5.6962	0	0
1	0.1634	16.335	Phenotype_recessive	-5.6962	0	0
1	0.1634	16.338	Phenotype_recessive	-5.6963	0	0
1	0.1634	16.34	Phenotype_recessive	-5.6963	0	0
1	0.1634	16.343	Phenotype_recessive	-5.6964	0	0
1	0.1635	16.345	Phenotype_recessive	-5.6964	0	0
1	0.1635	16.348	Phenotype_recessive	-5.6965	0	0
1	0.1638	16.383	Phenotype_recessive	-5.697	0	0
1	0.1642	16.419	Phenotype_recessive	-5.6978	0	0
1	0.1645	16.454	Phenotype_recessive	-5.6989	0	0
1	0.1649	16.489	Phenotype_recessive	-5.7004	0	0
1	0.165	16.496	Phenotype_recessive	-5.7004	0	0
1	0.165	16.503	Phenotype_recessive	-5.7004	0	0
1	0.1651	16.511	Phenotype_recessive	-5.7004	0	0
1	0.1652	16.518	Phenotype_recessive	-5.7004	0	0
1	0.1652	16.521	Phenotype_recessive	-5.7004	0	0
1	0.1652	16.524	Phenotype_recessive	-5.7004	0	0
1	0.1653	16.526	Phenotype_recessive	-5.7004	0	0
1	0.1653	16.529	Phenotype_recessive	-5.7004	0	0
1	0.1653	16.534	Phenotype_recessive	-5.7004	0	0
1	0.1654	16.54	Phenotype_recessive	-5.7004	0	0
1	0.1654	16.545	Phenotype_recessive	-5.7004	0	0
1	0.1655	16.55	Phenotype_recessive	-5.7004	0	0
1	0.1656	16.56	Phenotype_recessive	-5.7004	0	0
1	0.1657	16.57	Phenotype_recessive	-5.7003	0	0
1	0.1658	16.579	Phenotype_recessive	-5.7003	0	0
1	0.1659	16.589	Phenotype_recessive	-5.7004	0	0
1	0.1659	16.591	Phenotype_recessive	-5.7004	0	0
1	0.1659	16.593	Phenotype_recessive	-5.7003	0	0
1	0.166	16.595	Phenotype_recessive	-5.7003	0	0
1	0.166	16.597	Phenotype_recessive	-5.7003	0	0
1	0.166	16.603	Phenotype_recessive	-5.7003	0	0
1	0.1661	16.609	Phenotype_recessive	-5.7002	0	0
1	0.1661	16.615	Phenotype_recessive	-5.7002	0	0
1	0.1662	16.621	Phenotype_recessive	-5.7001	0	0
1	0.1662	16.625	Phenotype_recessive	-5.7001	0	0
1	0.1663	16.628	Phenotype_recessive	-5.7001	0	0
1	0.1663	16.632	Phenotype_recessive	-5.7001	0	0
1	0.1664	16.636	Phenotype_recessive	-5.7	0	0
1	0.1666	16.659	Phenotype_recessive	-5.6999	0	0
1	0.1668	16.682	Phenotype_recessive	-5.6999	0	0
1	0.1671	16.706	Phenotype_recessive	-5.7001	0	0
1	0.1673	16.729	Phenotype_recessive	-5.7004	0	0
1	0.1674	16.741	Phenotype_recessive	-5.7003	0	0
1	0.1675	16.753	Phenotype_recessive	-5.7003	0	0
1	0.1677	16.766	Phenotype_recessive	-5.7003	0	0
1	0.1678	16.778	Phenotype_recessive	-5.7004	0	0
1	0.1681	16.809	Phenotype_recessive	-5.7	0	0
1	0.1684	16.84	Phenotype_recessive	-5.6999	0	0
1	0.1687	16.871	Phenotype_recessive	-5.7	0	0
1	0.169	16.902	Phenotype_recessive	-5.7004	0	0
1	0.169	16.903	Phenotype_recessive	-5.7004	0	0
1	0.169	16.905	Phenotype_recessive	-5.7004	0	0
1	0.1691	16.906	Phenotype_recessive	-5.7004	0	0
1	0.1691	16.907	Phenotype_recessive	-5.7004	0	0
1	0.1691	16.909	Phenotype_recessive	-5.7004	0	0
1	0.1691	16.911	Phenotype_recessive	-5.7004	0	0
1	0.1691	16.913	Phenotype_recessive	-5.7004	0	0
1	0.1691	16.915	Phenotype_recessive	-5.7004	0	0
1	0.1692	16.919	Phenotype_recessive	-5.7004	0	0
1	0.1692	16.923	Phenotype_recessive	-5.7004	0	0
1	0.1693	16.927	Phenotype_recessive	-5.7004	0	0
1	0.1693	16.93	Phenotype_recessive	-5.7004	0	0
1	0.1695	16.951	Phenotype_recessive	-5.7002	0	0
1	0.1697	16.971	Phenotype_recessive	-5.7002	0	0
1	0.1699	16.991	Phenotype_recessive	-5.7002	0	0
1	0.1701	17.011	Phenotype_recessive	-5.7004	0	0
1	0.1702	17.018	Phenotype_recessive	-5.7004	0	0
1	0.1703	17.026	Phenotype_recessive	-5.7004	0	0
1	0.1703	17.034	Phenotype_recessive	-5.7004	0	0
1	0.1704	17.042	Phenotype_recessive	-5.7004	0	0
1	0.1705	17.047	Phenotype_recessive	-5.7004	0	0
1	0.1705	17.052	Phenotype_recessive	-5.7004	0	0
1	0.1706	17.057	Phenotype_recessive	-5.7004	0	0
1	0.1706	17.063	Phenotype_recessive	-5.7004	0	0
1	0.1706	17.064	Phenotype_recessive	-5.7004	0	0
1	0.1707	17.066	Phenotype_recessive	-5.7004	0	0
1	0.1707	17.068	Phenotype_recessive	-5.7004	0	0
1	0.1707	17.07	Phenotype_recessive	-5.7004	0	0
1	0.1707	17.072	Phenotype_recessive	-5.7004	0	0
1	0.1707	17.074	Phenotype_recessive	-5.7004	0	0
1	0.1708	17.076	Phenotype_recessive	-5.7004	0	0
1	0.1708	17.078	Phenotype_recessive	-5.7004	0	0
1	0.1708	17.082	Phenotype_recessive	-5.7004	0	0
1	0.1709	17.085	Phenotype_recessive	-5.7004	0	0
1	0.1709	17.089	Phenotype_recessive	-5.7004	0	0
1	0.1709	17.092	Phenotype_recessive	-5.7004	0	0
1	0.1709	17.094	Phenotype_recessive	-5.7004	0	0
[truncated: 326,888+ more rows]

## Sheet: Homozygosity (raw Plink output)
Raw output from the Plink homozygosity analysis.
POOL	FID	IID	PHE	CHR	SNP1	SNP2	BP1	BP2	KB	NSNP	NSIM	GRP
S1	EP0032	EP0032	2	1	TIGRP2P3458_RS9057152	BICF2G630794558	53598046	77746021	24148	2131	2	1*
S1	EP0033	EP0033	2	1	BICF2P724135	BICF2S2416390	31398529	54115933	22717.4	2103	2	1
S1	EP0034	EP0034	2	1	BICF2G630717543	BICF2S2416390	31760664	54115933	22355.3	2070	2	1
S1	EP0015	EP0015	2	1	BICF2G630723004	BICF2S2419778	39389536	56082784	16693.2	1589	1	2*
S1	EP0016	EP0016	2	1	BICF2G630723004	TIGRP2P5152_RS8705679	39389536	59610610	20221.1	1993	1	2
S1	CON	5	05:00:00	1	TIGRP2P3458_RS9057152	BICF2S2416390	53598046	54115933	517.888	52	NA	NA
S1	UNION	5	05:00:00	1	BICF2P724135	BICF2G630794558	31398529	77746021	46347.5	4182	NA	NA
S2	EP0015	EP0015	2	1	TIGRP2P6281_RS8706643	BICF2P94873	63677401	71835958	8158.56	676	4	1*
S2	EP0016	EP0016	2	1	BICF2P992900	BICF2P94873	68252662	71835958	3583.3	310	4	1
S2	EP0032	EP0032	2	1	TIGRP2P3458_RS9057152	BICF2G630794558	53598046	77746021	24148	2131	4	1
S2	EP0033	EP0033	2	1	TIGRP2P6204_RS8908230	BICF2G630794558	63510989	77746021	14235	1142	4	1
S2	EP0034	EP0034	2	1	BICF2P1197921	BICF2P982938	68862706	70634899	1772.19	158	4	1
S2	CON	5	05:00:00	1	BICF2P1197921	BICF2P982938	68862706	70634899	1772.19	158	NA	NA
S2	UNION	5	05:00:00	1	TIGRP2P3458_RS9057152	BICF2G630794558	53598046	77746021	24148	2131	NA	NA
S3	EP0032	EP0032	2	1	BICF2P1030355	BICF2G630790061	91369026	95004310	3635.28	336	2	1*
S3	EP0033	EP0033	2	1	BICF2P115595	BICF2G630790061	86264073	95004310	8740.24	800	2	1
S3	EP0034	EP0034	2	1	BICF2S2397354	BICF2G630789009	92487018	95879358	3392.34	321	2	1
S3	EP0015	EP0015	2	1	BICF2S22953568	CHR1_107454219	86640008	108128343	21488.3	2032	1	2*
S3	EP0016	EP0016	2	1	BICF2P392699	BICF2P681467	93092697	94133988	1041.29	100	1	2
S3	CON	5	05:00:00	1	BICF2P392699	BICF2P681467	93092697	94133988	1041.29	100	NA	NA
S3	UNION	5	05:00:00	1	BICF2P115595	CHR1_107454219	86264073	108128343	21864.3	2064	NA	NA
S4	EP0015	EP0015	2	3	BICF2P753151	BICF2P1294407	59829931	64122356	4292.43	459	3	1
S4	EP0016	EP0016	2	3	BICF2P753151	BICF2P1294407	59829931	64122356	4292.43	459	3	1
S4	EP0032	EP0032	2	3	BICF2G630344522	BICF2P542628	60880026	63512097	2632.07	280	4	1*
S4	EP0033	EP0033	2	3	BICF2G630344522	BICF2S23618444	60880026	63426163	2546.14	267	4	1
S4	EP0034	EP0034	2	3	BICF2G630344522	BICF2S23724823	60880026	81013607	20133.6	1926	2	1
S4	CON	5	05:00:00	3	BICF2G630344522	BICF2S23618444	60880026	63426163	2546.14	267	NA	NA
S4	UNION	5	05:00:00	3	BICF2P753151	BICF2S23724823	59829931	81013607	21183.7	2053	NA	NA
S5	EP0015	EP0015	2	6	BICF2S22910689	BICF2S23762652	65396990	73923856	8526.87	786	4	1*
S5	EP0016	EP0016	2	6	BICF2S22910689	BICF2S23762652	65396990	73923856	8526.87	786	4	1
S5	EP0032	EP0032	2	6	BICF2P535814	BICF2S23762652	71856894	73923856	2066.96	181	4	1
S5	EP0033	EP0033	2	6	BICF2S23030658	BICF2S23762652	66593878	73923856	7329.98	672	4	1
S5	EP0034	EP0034	2	6	BICF2P535814	BICF2S2299513	71856894	73815205	1958.31	172	4	1
S5	CON	5	05:00:00	6	BICF2P535814	BICF2S2299513	71856894	73815205	1958.31	172	NA	NA
S5	UNION	5	05:00:00	6	BICF2S22910689	BICF2S23762652	65396990	73923856	8526.87	786	NA	NA
S6	EP0015	EP0015	2	7	BICF2G630553575	BICF2P1195666	16055533	35785496	19730	1854	1	1
S6	EP0016	EP0016	2	7	BICF2S23242404	BICF2S23425851	20047494	26486579	6439.09	579	3	1*
S6	EP0032	EP0032	2	7	BICF2P1101348	BICF2P1068123	24501297	46101805	21600.5	2082	3	2
S6	EP0033	EP0033	2	7	BICF2P1101348	BICF2G630558822	24501297	53951821	29450.5	2725	3	2
S6	EP0034	EP0034	2	7	CHR7_22905000	CHR7_25132175	22800797	25030103	2229.31	204	2	2*
S6	CON	5	05:00:00	7	BICF2P1101348	CHR7_25132175	24501297	25030103	528.807	48	NA	NA
S6	UNION	5	05:00:00	7	BICF2G630553575	BICF2G630558822	16055533	53951821	37896.3	3530	NA	NA
S7	EP0015	EP0015	2	9	BICF2P1444473	BICF2G630825278	837387	9135144	8297.76	868	4	1*
S7	EP0016	EP0016	2	9	BICF2P1444473	BICF2G630825278	837387	9135144	8297.76	868	4	1
S7	EP0032	EP0032	2	9	CHR9_2974749	CHR9_5096394	3881295	5976844	2095.55	243	4	1
S7	EP0033	EP0033	2	9	BICF2P154738	BICF2P610379	4990261	7239233	2248.97	345	4	1
S7	EP0034	EP0034	2	9	CHR9_2974749	CHR9_5096394	3881295	5976844	2095.55	243	4	1
S7	CON	5	05:00:00	9	BICF2P154738	CHR9_5096394	4990261	5976844	986.584	158	NA	NA
S7	UNION	5	05:00:00	9	BICF2P1444473	BICF2G630825278	837387	9135144	8297.76	868	NA	NA
S8	EP0015	EP0015	2	10	CHR10_28583445	BICF2G630488196	29584776	40528107	10943.3	1010	4	1*
S8	EP0016	EP0016	2	10	BICF2P493654	BICF2G630488196	37824796	40528107	2703.31	253	4	1
S8	EP0032	EP0032	2	10	BICF2G630487984	BICF2P453093	40187818	44241266	4053.45	383	4	1
S8	EP0033	EP0033	2	10	BICF2G630487984	TIGRP2P141001_RS8509255	40187818	49230253	9042.44	829	4	1
S8	EP0034	EP0034	2	10	BICF2S23034702	BICF2G630488196	38042254	40528107	2485.85	238	4	1
S8	CON	5	05:00:00	10	BICF2G630487984	BICF2G630488196	40187818	40528107	340.29	30	NA	NA
S8	UNION	5	05:00:00	10	CHR10_28583445	TIGRP2P141001_RS8509255	29584776	49230253	19645.5	1809	NA	NA
S9	EP0032	EP0032	2	12	BICF2P263086	CHR12_63904058	49843226	64224869	14381.6	1253	2	1*
S9	EP0033	EP0033	2	12	BICF2P263086	CHR12_63904058	49843226	64224869	14381.6	1253	2	1
S9	EP0034	EP0034	2	12	BICF2P263086	CHR12_63904058	49843226	64224869	14381.6	1253	2	1
S9	EP0015	EP0015	2	12	BICF2P256829	BICF2G630122025	51595254	56701043	5105.79	434	1	2*
S9	EP0016	EP0016	2	12	BICF2P1088703	TIGRP2P168485_RS9136131	44031908	52510184	8478.28	749	1	2
S9	CON	5	05:00:00	12	BICF2P256829	TIGRP2P168485_RS9136131	51595254	52510184	914.931	76	NA	NA
S9	UNION	5	05:00:00	12	BICF2P1088703	CHR12_63904058	44031908	64224869	20193	1779	NA	NA
S10	EP0032	EP0032	2	12	BICF2P263086	CHR12_63904058	49843226	64224869	14381.6	1253	2	1*
S10	EP0033	EP0033	2	12	BICF2P263086	CHR12_63904058	49843226	64224869	14381.6	1253	2	1
S10	EP0034	EP0034	2	12	BICF2P263086	CHR12_63904058	49843226	64224869	14381.6	1253	2	1
S10	EP0015	EP0015	2	12	BICF2G630120398	BICF2P1301530	59525049	68506721	8981.67	833	1	2*
S10	EP0016	EP0016	2	12	BICF2G630120398	BICF2P1301530	59525049	68506721	8981.67	833	1	2
S10	CON	5	05:00:00	12	BICF2G630120398	CHR12_63904058	59525049	64224869	4699.82	432	NA	NA
S10	UNION	5	05:00:00	12	BICF2P263086	BICF2P1301530	49843226	68506721	18663.5	1654	NA	NA
S11	EP0032	EP0032	2	14	CHR14_59901965	BICF2G630531380	60034205	61095453	1061.25	101	2	1*
S11	EP0033	EP0033	2	14	BICF2P765952	BICF2G630531380	56439884	61095453	4655.57	428	2	1
S11	EP0034	EP0034	2	14	BICF2P885172	BICF2G630531380	59981375	61095453	1114.08	111	2	1
S11	EP0015	EP0015	2	14	BICF2S23325617	BICF2G630531380	59586535	61095453	1508.92	149	1	2*
S11	EP0016	EP0016	2	14	BICF2P259456	BICF2G630531380	58024961	61095453	3070.49	303	1	2
S11	CON	5	05:00:00	14	CHR14_59901965	BICF2G630531380	60034205	61095453	1061.25	101	NA	NA
S11	UNION	5	05:00:00	14	BICF2P765952	BICF2G630531380	56439884	61095453	4655.57	428	NA	NA
S12	EP0015	EP0015	2	15	BICF2P614042	BICF2P390192	41883217	48308113	6424.9	587	4	1*
S12	EP0016	EP0016	2	15	BICF2P97865	TIGRP2P206932_RS8837198	35065613	61307044	26241.4	2364	3	1
S12	EP0032	EP0032	2	15	TIGRP2P208023_RS9062185	BICF2G630422463	94414	56883254	56788.8	4961	3	1
S12	EP0033	EP0033	2	15	BICF2S2356398	TIGRP2P202222_RS9137538	42445879	44612342	2166.46	224	4	1
S12	EP0034	EP0034	2	15	BICF2S2356398	TIGRP2P202222_RS9137538	42445879	44612342	2166.46	224	4	1
S12	CON	5	05:00:00	15	BICF2S2356398	TIGRP2P202222_RS9137538	42445879	44612342	2166.46	224	NA	NA
S12	UNION	5	05:00:00	15	TIGRP2P208023_RS9062185	TIGRP2P206932_RS8837198	94414	61307044	61212.6	5330	NA	NA
S13	EP0015	EP0015	2	18	CHR18_50002256	BICF2S22952353	50506818	52333051	1826.23	294	4	1*
S13	EP0016	EP0016	2	18	CHR18_50002256	BICF2S22952353	50506818	52333051	1826.23	294	4	1
S13	EP0032	EP0032	2	18	CHR18_50055792	CHR18_55635725	50560045	56437444	5877.4	833	4	1
S13	EP0033	EP0033	2	18	CHR18_50055792	CHR18_55635725	50560045	56437444	5877.4	833	4	1
S13	EP0034	EP0034	2	18	CHR18_50055792	CHR18_55635725	50560045	56437444	5877.4	833	4	1
S13	CON	5	05:00:00	18	CHR18_50055792	BICF2S22952353	50560045	52333051	1773.01	275	NA	NA
S13	UNION	5	05:00:00	18	CHR18_50002256	CHR18_55635725	50506818	56437444	5930.63	852	NA	NA
S14	EP0015	EP0015	2	20	G1078F45S150	BICF2P265279	723670	4814082	4090.41	359	4	1*
S14	EP0016	EP0016	2	20	G1078F45S150	BICF2P265279	723670	4814082	4090.41	359	4	1
S14	EP0032	EP0032	2	20	BICF2G630227561	CHR20_2640597	33843	2668636	2634.79	189	4	1
S14	EP0033	EP0033	2	20	G1078F45S150	BICF2P265279	723670	4814082	4090.41	359	4	1
S14	EP0034	EP0034	2	20	BICF2G630227561	CHR20_2640597	33843	2668636	2634.79	189	4	1
S14	CON	5	05:00:00	20	G1078F45S150	CHR20_2640597	723670	2668636	1944.97	142	NA	NA
S14	UNION	5	05:00:00	20	BICF2G630227561	BICF2P265279	33843	4814082	4780.24	406	NA	NA
S15	EP0032	EP0032	2	23	CHR23_11984294	BICF2G630386538	12221617	13262364	1040.75	113	2	1*
S15	EP0033	EP0033	2	23	CHR23_11984294	BICF2G630386538	12221617	13262364	1040.75	113	2	1
S15	EP0034	EP0034	2	23	CHR23_11984294	BICF2G630386538	12221617	13262364	1040.75	113	2	1
S15	EP0015	EP0015	2	23	BICF2G630386742	BICF2S23646393	13144657	27319243	14174.6	1227	1	2*
S15	EP0016	EP0016	2	23	BICF2G630386742	BICF2P1110368	13144657	36409498	23264.8	2055	1	2
S15	CON	5	05:00:00	23	BICF2G630386742	BICF2G630386538	13144657	13262364	117.708	15	NA	NA
S15	UNION	5	05:00:00	23	CHR23_11984294	BICF2P1110368	12221617	36409498	24187.9	2153	NA	NA
S16	EP0015	EP0015	2	24	BICF2S22949770	BICF2P920958	22417821	26455418	4037.6	428	4	1*
S16	EP0016	EP0016	2	24	TIGRP2P314706_RS8853429	BICF2P984326	22881356	23894941	1013.59	101	4	1
S16	EP0032	EP0032	2	24	BICF2G630842126	CHR24_43109513	154562	43856810	43702.2	4299	4	1
S16	EP0033	EP0033	2	24	TIGRP2P314706_RS8853429	BICF2P984326	22881356	23894941	1013.59	101	4	1
S16	EP0034	EP0034	2	24	BICF2G630507972	CHR24_43109513	13947716	43856810	29909.1	3103	4	1
S16	CON	5	05:00:00	24	TIGRP2P314706_RS8853429	BICF2P984326	22881356	23894941	1013.59	101	NA	NA
S16	UNION	5	05:00:00	24	BICF2G630842126	CHR24_43109513	154562	43856810	43702.2	4299	NA	NA
S17	EP0015	EP0015	2	26	TIGRP2P337846_RS9240162	BICF2P1460609	11888093	16721326	4833.23	494	3	1
S17	EP0016	EP0016	2	26	TIGRP2P337846_RS9240162	BICF2P1460609	11888093	16721326	4833.23	494	3	1
S17	EP0032	EP0032	2	26	BICF2G630804928	BICF2P496578	12093339	13545264	1451.93	132	4	1*
S17	EP0033	EP0033	2	26	BICF2G630804928	BICF2P496578	12093339	13545264	1451.93	132	4	1
S17	EP0034	EP0034	2	26	BICF2S23154785	BICF2G630191119	25200	39250987	39225.8	3948	2	1
S17	CON	5	05:00:00	26	BICF2G630804928	BICF2P496578	12093339	13545264	1451.93	132	NA	NA
S17	UNION	5	05:00:00	26	BICF2S23154785	BICF2G630191119	25200	39250987	39225.8	3948	NA	NA
S18	EP0032	EP0032	2	26	BICF2G630802689	BICF2G630801379	15463385	18363437	2900.05	338	2	1*
S18	EP0033	EP0033	2	26	BICF2G630802689	BICF2G630801379	15463385	18363437	2900.05	338	2	1
S18	EP0034	EP0034	2	26	BICF2S23154785	BICF2G630191119	25200	39250987	39225.8	3948	2	1
S18	EP0015	EP0015	2	26	TIGRP2P337846_RS9240162	BICF2P1460609	11888093	16721326	4833.23	494	1	2*
S18	EP0016	EP0016	2	26	TIGRP2P337846_RS9240162	BICF2P1460609	11888093	16721326	4833.23	494	1	2
S18	CON	5	05:00:00	26	BICF2G630802689	BICF2P1460609	15463385	16721326	1257.94	145	NA	NA
S18	UNION	5	05:00:00	26	BICF2S23154785	BICF2G630191119	25200	39250987	39225.8	3948	NA	NA
S19	EP0032	EP0032	2	26	BICF2G630194375	BICF2G630192632	37043313	38535810	1492.5	175	2	1*
S19	EP0033	EP0033	2	26	BICF2G630193596	BICF2G630191119	37707250	39250987	1543.74	214	2	1
S19	EP0034	EP0034	2	26	BICF2S23154785	BICF2G630191119	25200	39250987	39225.8	3948	2	1
S19	EP0015	EP0015	2	26	BICF2G630193237	BICF2G630191119	38068654	39250987	1182.33	165	1	2*
S19	EP0016	EP0016	2	26	BICF2G630193237	BICF2G630191119	38068654	39250987	1182.33	165	1	2
S19	CON	5	05:00:00	26	BICF2G630193237	BICF2G630192632	38068654	38535810	467.157	57	NA	NA
S19	UNION	5	05:00:00	26	BICF2S23154785	BICF2G630191119	25200	39250987	39225.8	3948	NA	NA
S20	EP0015	EP0015	2	27	CHRUN_JH373295_137422	BICF2G630154313	178280	4328564	4150.28	371	4	1*
S20	EP0016	EP0016	2	27	CHRUN_JH373295_137422	BICF2G630154313	178280	4328564	4150.28	371	4	1
S20	EP0032	EP0032	2	27	CHRUN_JH373295_137422	BICF2G630142608	178280	33976790	33798.5	3116	4	1
S20	EP0033	EP0033	2	27	CHRUN_JH373295_137422	BICF2G630149820	178280	22527423	22349.1	2099	4	1
S20	EP0034	EP0034	2	27	CHRUN_JH373295_137422	BICF2S23253998	178280	18751275	18573	1809	4	1
S20	CON	5	05:00:00	27	CHRUN_JH373295_137422	BICF2G630154313	178280	4328564	4150.28	371	NA	NA
S20	UNION	5	05:00:00	27	CHRUN_JH373295_137422	BICF2G630142608	178280	33976790	33798.5	3116	NA	NA
S21	EP0015	EP0015	2	30	BICF2G630412427	BICF2P83370	1609271	2890002	1280.73	134	4	1*
S21	EP0016	EP0016	2	30	BICF2G630412427	BICF2P83370	1609271	2890002	1280.73	134	4	1
S21	EP0032	EP0032	2	30	BICF2P1027680	BICF2P1152710	1364333	3722874	2358.54	225	4	1
S21	EP0033	EP0033	2	30	BICF2G630412478	BICF2P290398	1222983	3709721	2486.74	236	4	1
S21	EP0034	EP0034	2	30	BICF2P872367	CHR30_9513732	174530	9807097	9632.57	923	4	1
S21	CON	5	05:00:00	30	BICF2G630412427	BICF2P83370	1609271	2890002	1280.73	134	NA	NA
S21	UNION	5	05:00:00	30	BICF2P872367	CHR30_9513732	174530	9807097	9632.57	923	NA	NA
S22	EP0015	EP0015	2	30	TIGRP2P372881_RS8585158	CHR30_36465536	34761829	36906761	2144.93	230	4	1*
S22	EP0016	EP0016	2	30	TIGRP2P372881_RS8585158	CHR30_36465536	34761829	36906761	2144.93	230	4	1
S22	EP0032	EP0032	2	30	BICF2G630398401	BICF2G630395044	35396332	39016672	3620.34	466	4	1
S22	EP0033	EP0033	2	30	BICF2G630398401	BICF2G630395044	35396332	39016672	3620.34	466	4	1
S22	EP0034	EP0034	2	30	BICF2G630398401	BICF2G630395044	35396332	39016672	3620.34	466	4	1
S22	CON	5	05:00:00	30	BICF2G630398401	CHR30_36465536	35396332	36906761	1510.43	156	NA	NA
S22	UNION	5	05:00:00	30	TIGRP2P372881_RS8585158	BICF2G630395044	34761829	39016672	4254.84	540	NA	NA
S23	EP0015	EP0015	2	32	BICF2S23514910	CHR32_7245088	31517387	32755499	1238.11	113	3	1*
S23	EP0032	EP0032	2	32	BICF2P406119	BICF2P15716	32602652	34009472	1406.82	159	3	1
S23	EP0033	EP0033	2	32	BICF2P406119	BICF2S23764727	32602652	33814166	1211.52	144	3	1
S23	EP0034	EP0034	2	32	BICF2P749919	BICF2P51475	16954893	34228867	17274	1560	3	1
S23	EP0016	EP0016	2	32	BICF2P145190	CHR32_6735910	29493233	33269591	3776.36	358	0	2*
S23	CON	5	05:00:00	32	BICF2P406119	CHR32_7245088	32602652	32755499	152.848	20	NA	NA
S23	UNION	5	05:00:00	32	BICF2P749919	BICF2P51475	16954893	34228867	17274	1560	NA	NA
S24	EP0015	EP0015	2	39	G2025F18S184	BICF2S23042982	67069661	88022916	20953.3	1049	4	1*
S24	EP0016	EP0016	2	39	BICF2P849108	BICF2P142401	78721455	87965750	9244.3	516	4	1
S24	EP0032	EP0032	2	39	BICF2P849108	BICF2P142401	78721455	87965750	9244.3	516	4	1
S24	EP0033	EP0033	2	39	BICF2P849108	BICF2P142401	78721455	87965750	9244.3	516	4	1
S24	EP0034	EP0034	2	39	BICF2P849108	BICF2P142401	78721455	87965750	9244.3	516	4	1
S24	CON	5	05:00:00	39	BICF2P849108	BICF2P142401	78721455	87965750	9244.3	516	NA	NA
S24	UNION	5	05:00:00	39	G2025F18S184	BICF2S23042982	67069661	88022916	20953.3	1049	NA	NA
S25	EP0032	EP0032	2	1	CHR1_98939473	BICF2P1310039	99661421	101739350	2077.93	162	2	1*
S25	EP0033	EP0033	2	1	CHR1_98939473	BICF2P1310039	99661421	101739350	2077.93	162	2	1
S25	EP0034	EP0034	2	1	BICF2G630788639	BICF2P1303515	100271252	101753336	1482.09	117	2	1
S25	EP0015	EP0015	2	1	BICF2S22953568	CHR1_107454219	86640008	108128343	21488.3	2032	0	2*
S25	CON	4	04:00:00	1	BICF2G630788639	BICF2P1310039	100271252	101739350	1468.1	115	NA	NA
S25	UNION	4	04:00:00	1	BICF2S22953568	CHR1_107454219	86640008	108128343	21488.3	2032	NA	NA
S26	EP0015	EP0015	2	2	BICF2S2398460	BICF2G630464809	74098476	84963968	10865.5	1260	1	1
S26	EP0032	EP0032	2	2	BICF2P1341331	BICF2P923387	72822768	75999974	3177.21	411	2	1
S26	EP0033	EP0033	2	2	BICF2P1341331	CHR2_75288298	72822768	74683609	1860.84	237	3	1*
S26	EP0034	EP0034	2	2	BICF2P1341331	BICF2P923387	72822768	75999974	3177.21	411	2	1
S26	CON	4	04:00:00	2	BICF2S2398460	CHR2_75288298	74098476	74683609	585.134	70	NA	NA
S26	UNION	4	04:00:00	2	BICF2P1341331	BICF2G630464809	72822768	84963968	12141.2	1427	NA	NA
S27	EP0016	EP0016	2	3	BICF2P1291007	BICF2P1350378	54870133	58708944	3838.81	376	3	1*
S27	EP0032	EP0032	2	3	BICF2G630341492	TIGRP2P46882_RS8996331	44613414	56653041	12039.6	1167	3	1
S27	EP0033	EP0033	2	3	BICF2P1326842	TIGRP2P46882_RS8996331	55350794	56653041	1302.25	119	3	1
S27	EP0034	EP0034	2	3	BICF2P1326842	TIGRP2P46882_RS8996331	55350794	56653041	1302.25	119	3	1
S27	CON	4	04:00:00	3	BICF2P1326842	TIGRP2P46882_RS8996331	55350794	56653041	1302.25	119	NA	NA
S27	UNION	4	04:00:00	3	BICF2G630341492	BICF2P1350378	44613414	58708944	14095.5	1374	NA	NA
S28	EP0015	EP0015	2	4	BICF2P1179757	CHR4_60326880	48399125	61240817	12841.7	1210	1	1*
S28	EP0016	EP0016	2	4	TIGRP2P63511_RS8616258	BICF2P602099	53610739	69586676	15975.9	1498	1	1
S28	EP0033	EP0033	2	4	BICF2P58126	BICF2P883609	54952964	63145347	8192.38	794	1	2*
S28	EP0034	EP0034	2	4	BICF2P695235	BICF2P381024	58002730	62720157	4717.43	518	1	2
S28	CON	4	04:00:00	4	BICF2P695235	CHR4_60326880	58002730	61240817	3238.09	385	NA	NA
S28	UNION	4	04:00:00	4	BICF2P1179757	BICF2P602099	48399125	69586676	21187.6	1946	NA	NA
S29	EP0015	EP0015	2	5	BICF2P1350676	BICF2P683055	22597289	40140576	17543.3	1777	2	1
S29	EP0032	EP0032	2	5	BICF2P797660	BICF2P304309	20027772	23390294	3362.52	302	3	1*
S29	EP0033	EP0033	2	5	BICF2P1334463	BICF2P304309	19181699	23390294	4208.6	395	3	1
S29	EP0034	EP0034	2	5	BICF2P797660	BICF2G63032274	20027772	26607431	6579.66	613	2	1
S29	CON	4	04:00:00	5	BICF2P1350676	BICF2P304309	22597289	23390294	793.006	60	NA	NA
S29	UNION	4	04:00:00	5	BICF2P1334463	BICF2P683055	19181699	40140576	20958.9	2112	NA	NA
S30	EP0032	EP0032	2	5	BICF2P874797	BICF2S2363313	53426170	66965583	13539.4	1445	2	1*
S30	EP0033	EP0033	2	5	BICF2P874797	BICF2S2363313	53426170	66965583	13539.4	1445	2	1
S30	EP0034	EP0034	2	5	BICF2P117484	BICF2P995400	63195085	64794890	1599.81	177	2	1
S30	EP0015	EP0015	2	5	BICF2P1283419	BICF2P733518	54742971	64237394	9494.42	1028	0	2*
S30	CON	4	04:00:00	5	BICF2P117484	BICF2P733518	63195085	64237394	1042.31	108	NA	NA
S30	UNION	4	04:00:00	5	BICF2P874797	BICF2S2363313	53426170	66965583	13539.4	1445	NA	NA
S31	EP0015	EP0015	2	6	BICF2P1405819	CHR6_8970131	7054820	8920559	1865.74	251	1	1*
S31	EP0016	EP0016	2	6	BICF2P1405819	CHR6_8970131	7054820	8920559	1865.74	251	1	1
S31	EP0032	EP0032	2	6	CHRUN_JH373280_120421	CHR6_12126035	36137	12284123	12248	1268	1	2*
S31	EP0034	EP0034	2	6	CHRUN_JH373280_120421	BICF2P390512	36137	12304515	12268.4	1270	1	2
S31	CON	4	04:00:00	6	BICF2P1405819	CHR6_8970131	7054820	8920559	1865.74	251	NA	NA
S31	UNION	4	04:00:00	6	CHRUN_JH373280_120421	BICF2P390512	36137	12304515	12268.4	1270	NA	NA
S32	EP0015	EP0015	2	6	BICF2P1290830	BICF2P1305621	35416179	50071446	14655.3	1359	1	1*
S32	EP0033	EP0033	2	6	BICF2P1290835	BICF2P514679	35418095	37237630	1819.54	181	1	1
S32	EP0032	EP0032	2	6	BICF2P558681	BICF2G630582785	35543450	43833876	8290.43	805	1	2*
S32	EP0034	EP0034	2	6	BICF2P558681	BICF2G630582785	35543450	43833876	8290.43	805	1	2
S32	CON	4	04:00:00	6	BICF2P558681	BICF2P514679	35543450	37237630	1694.18	170	NA	NA
S32	UNION	4	04:00:00	6	BICF2P1290830	BICF2P1305621	35416179	50071446	14655.3	1359	NA	NA
S33	EP0015	EP0015	2	6	BICF2P1290830	BICF2P1305621	35416179	50071446	14655.3	1359	1	1
S33	EP0032	EP0032	2	6	BICF2P558681	BICF2G630582785	35543450	43833876	8290.43	805	2	1
S33	EP0033	EP0033	2	6	BICF2P1229601	BICF2P1035658	38514130	41604391	3090.26	297	3	1*
S33	EP0034	EP0034	2	6	BICF2P558681	BICF2G630582785	35543450	43833876	8290.43	805	2	1
S33	CON	4	04:00:00	6	BICF2P1229601	BICF2P1035658	38514130	41604391	3090.26	297	NA	NA
S33	UNION	4	04:00:00	6	BICF2P1290830	BICF2P1305621	35416179	50071446	14655.3	1359	NA	NA
S34	EP0015	EP0015	2	6	BICF2P1290830	BICF2P1305621	35416179	50071446	14655.3	1359	3	1*
S34	EP0032	EP0032	2	6	BICF2G630582485	BICF2G630581404	44581671	45934513	1352.84	113	3	1
S34	EP0033	EP0033	2	6	BICF2G630582485	BICF2G630581404	44581671	45934513	1352.84	113	3	1
S34	EP0034	EP0034	2	6	BICF2G630582485	BICF2G630581404	44581671	45934513	1352.84	113	3	1
S34	CON	4	04:00:00	6	BICF2G630582485	BICF2G630581404	44581671	45934513	1352.84	113	NA	NA
S34	UNION	4	04:00:00	6	BICF2P1290830	BICF2P1305621	35416179	50071446	14655.3	1359	NA	NA
S35	EP0016	EP0016	2	7	BICF2S2336345	BICF2G630549138	131143	2475152	2344.01	237	3	1*
S35	EP0032	EP0032	2	7	CHR7_298479	CHR7_1645724	428630	1611275	1182.65	133	3	1
S35	EP0033	EP0033	2	7	CHR7_298479	CHR7_1645724	428630	1611275	1182.65	133	3	1
S35	EP0034	EP0034	2	7	CHR7_298479	CHR7_1645724	428630	1611275	1182.65	133	3	1
S35	CON	4	04:00:00	7	CHR7_298479	CHR7_1645724	428630	1611275	1182.65	133	NA	NA
S35	UNION	4	04:00:00	7	BICF2S2336345	BICF2G630549138	131143	2475152	2344.01	237	NA	NA
S36	EP0032	EP0032	2	7	BICF2P306661	TIGRP2P92503_RS9167417	17476760	18673636	1196.88	113	2	1*
S36	EP0033	EP0033	2	7	BICF2P306661	TIGRP2P92503_RS9167417	17476760	18673636	1196.88	113	2	1
S36	EP0034	EP0034	2	7	BICF2P306661	TIGRP2P92503_RS9167417	17476760	18673636	1196.88	113	2	1
S36	EP0015	EP0015	2	7	BICF2G630553575	BICF2P1195666	16055533	35785496	19730	1854	0	2*
S36	CON	4	04:00:00	7	BICF2P306661	TIGRP2P92503_RS9167417	17476760	18673636	1196.88	113	NA	NA
S36	UNION	4	04:00:00	7	BICF2G630553575	BICF2P1195666	16055533	35785496	19730	1854	NA	NA
S37	EP0015	EP0015	2	7	BICF2G630553575	BICF2P1195666	16055533	35785496	19730	1854	1	1*
S37	EP0016	EP0016	2	7	TIGRP2P94142_RS8911174	BICF2P1195666	26706579	35785496	9078.92	861	1	1
S37	EP0032	EP0032	2	7	BICF2P1101348	BICF2P1068123	24501297	46101805	21600.5	2082	1	2*
S37	EP0033	EP0033	2	7	BICF2P1101348	BICF2G630558822	24501297	53951821	29450.5	2725	1	2
S37	CON	4	04:00:00	7	TIGRP2P94142_RS8911174	BICF2P1195666	26706579	35785496	9078.92	861	NA	NA
S37	UNION	4	04:00:00	7	BICF2G630553575	BICF2G630558822	16055533	53951821	37896.3	3530	NA	NA
S38	EP0015	EP0015	2	7	TIGRP2P96125_RS8961175	CHR7_41766805	40619347	41752137	1132.79	161	1	1*
S38	EP0016	EP0016	2	7	TIGRP2P96125_RS8961175	CHR7_41766805	40619347	41752137	1132.79	161	1	1
S38	EP0032	EP0032	2	7	BICF2P1101348	BICF2P1068123	24501297	46101805	21600.5	2082	1	2*
S38	EP0033	EP0033	2	7	BICF2P1101348	BICF2G630558822	24501297	53951821	29450.5	2725	1	2
S38	CON	4	04:00:00	7	TIGRP2P96125_RS8961175	CHR7_41766805	40619347	41752137	1132.79	161	NA	NA
S38	UNION	4	04:00:00	7	BICF2P1101348	BICF2G630558822	24501297	53951821	29450.5	2725	NA	NA
S39	EP0015	EP0015	2	8	BICF2P1023531	BICF2S23643139	1853276	3033320	1180.05	105	2	1*
S39	EP0016	EP0016	2	8	BICF2P1023531	BICF2S23643139	1853276	3033320	1180.05	105	2	1
S39	EP0034	EP0034	2	8	BICF2P1023531	BICF2S23643139	1853276	3033320	1180.05	105	2	1
S39	EP0032	EP0032	2	8	BICF2P651653	BICF2P816467	1509207	2913807	1404.6	116	0	2*
S39	CON	4	04:00:00	8	BICF2P1023531	BICF2P816467	1853276	2913807	1060.53	89	NA	NA
S39	UNION	4	04:00:00	8	BICF2P651653	BICF2S23643139	1509207	3033320	1524.11	132	NA	NA
S40	EP0015	EP0015	2	8	BICF2P1114315	BICF2G630414450	54908424	58334141	3425.72	261	2	1*
S40	EP0032	EP0032	2	8	BICF2P117875	BICF2G630413776	53013868	57695351	4681.48	371	2	1
S40	EP0033	EP0033	2	8	BICF2P117875	BICF2G630413776	53013868	57695351	4681.48	371	2	1
S40	EP0034	EP0034	2	8	BICF2P1307926	BICF2G630416261	49632240	60508863	10876.6	916	0	2*
S40	CON	4	04:00:00	8	BICF2P1114315	BICF2G630413776	54908424	57695351	2786.93	212	NA	NA
S40	UNION	4	04:00:00	8	BICF2P1307926	BICF2G630416261	49632240	60508863	10876.6	916	NA	NA
S41	EP0015	EP0015	2	9	BICF2P1444473	BICF2G630825278	837387	9135144	8297.76	868	3	1*
S41	EP0016	EP0016	2	9	BICF2P1444473	BICF2G630825278	837387	9135144	8297.76	868	3	1
S41	EP0032	EP0032	2	9	CHR9_876931	CHR9_2510225	1713207	3391172	1677.97	154	3	1
S41	EP0034	EP0034	2	9	CHR9_876931	CHR9_2510225	1713207	3391172	1677.97	154	3	1
S41	CON	4	04:00:00	9	CHR9_876931	CHR9_2510225	1713207	3391172	1677.97	154	NA	NA
S41	UNION	4	04:00:00	9	BICF2P1444473	BICF2G630825278	837387	9135144	8297.76	868	NA	NA
S42	EP0015	EP0015	2	9	BICF2G630826890	BICF2G630831601	9871023	23762266	13891.2	1429	2	1
S42	EP0016	EP0016	2	9	BICF2G630826890	BICF2G630831601	9871023	23762266	13891.2	1429	2	1
S42	EP0032	EP0032	2	9	BICF2P558323	TIGRP2P124387_RS8491184	18844638	23428924	4584.29	549	1	1
S42	EP0034	EP0034	2	9	BICF2P558323	BICF2S23727301	18844638	20160849	1316.21	163	3	1*
S42	CON	4	04:00:00	9	BICF2P558323	BICF2S23727301	18844638	20160849	1316.21	163	NA	NA
S42	UNION	4	04:00:00	9	BICF2G630826890	BICF2G630831601	9871023	23762266	13891.2	1429	NA	NA
S43	EP0015	EP0015	2	9	BICF2G630826890	BICF2G630831601	9871023	23762266	13891.2	1429	2	1
S43	EP0016	EP0016	2	9	BICF2G630826890	BICF2G630831601	9871023	23762266	13891.2	1429	2	1
S43	EP0032	EP0032	2	9	BICF2P558323	TIGRP2P124387_RS8491184	18844638	23428924	4584.29	549	1	1
S43	EP0034	EP0034	2	9	CHR9_22010887	BICF2G630831384	21961767	23438047	1476.28	177	3	1*
S43	CON	4	04:00:00	9	CHR9_22010887	TIGRP2P124387_RS8491184	21961767	23428924	1467.16	176	NA	NA
S43	UNION	4	04:00:00	9	BICF2G630826890	BICF2G630831601	9871023	23762266	13891.2	1429	NA	NA
S44	EP0015	EP0015	2	10	CHR10_893954	CHR10_2315166	1247075	2673863	1426.79	119	3	1*
S44	EP0032	EP0032	2	10	CHR10_893954	CHR10_2315166	1247075	2673863	1426.79	119	3	1
S44	EP0033	EP0033	2	10	BICF2S23447377	BICF2G630668753	292203	10255414	9963.21	807	3	1
S44	EP0034	EP0034	2	10	CHR10_893954	CHR10_2315166	1247075	2673863	1426.79	119	3	1
S44	CON	4	04:00:00	10	CHR10_893954	CHR10_2315166	1247075	2673863	1426.79	119	NA	NA
S44	UNION	4	04:00:00	10	BICF2S23447377	BICF2G630668753	292203	10255414	9963.21	807	NA	NA
S45	EP0015	EP0015	2	10	BICF2S2361396	BICF2G630668640	8970814	10387961	1417.15	128	3	1*
S45	EP0032	EP0032	2	10	BICF2S2361396	CHR10_11351914	8970814	11711661	2740.85	254	3	1
S45	EP0033	EP0033	2	10	BICF2S23447377	BICF2G630668753	292203	10255414	9963.21	807	3	1
S45	EP0034	EP0034	2	10	BICF2S2361396	CHR10_21544668	8970814	22507465	13536.7	1166	3	1
S45	CON	4	04:00:00	10	BICF2S2361396	BICF2G630668753	8970814	10255414	1284.6	117	NA	NA
S45	UNION	4	04:00:00	10	BICF2S23447377	CHR10_21544668	292203	22507465	22215.3	1856	NA	NA
S46	EP0032	EP0032	2	10	BICF2S23044988	BICF2P277574	56345943	59589997	3244.05	280	2	1*
S46	EP0033	EP0033	2	10	BICF2S23044988	BICF2P884203	56345943	61640516	5294.57	446	2	1
S46	EP0034	EP0034	2	10	BICF2S23044988	BICF2P884203	56345943	61640516	5294.57	446	2	1
S46	EP0016	EP0016	2	10	BICF2G630491612	BICF2S2416924	55830631	60731969	4901.34	420	0	2*
S46	CON	4	04:00:00	10	BICF2S23044988	BICF2P277574	56345943	59589997	3244.05	280	NA	NA
S46	UNION	4	04:00:00	10	BICF2G630491612	BICF2P884203	55830631	61640516	5809.89	491	NA	NA
S47	EP0032	EP0032	2	11	BICF2P1320088	BICF2S2451353	17963956	70721485	52757.5	4624	2	1*
S47	EP0033	EP0033	2	11	CHR11_17968484	CHR11_22830353	17888990	22844045	4955.06	452	2	1
S47	EP0034	EP0034	2	11	BICF2P1320088	BICF2S23114409	17963956	51989484	34025.5	2779	2	1
S47	EP0015	EP0015	2	11	BICF2P640630	TIGRP2P148436_RS9107108	17756748	20774000	3017.25	267	0	2*
S47	CON	4	04:00:00	11	BICF2P1320088	TIGRP2P148436_RS9107108	17963956	20774000	2810.05	247	NA	NA
S47	UNION	4	04:00:00	11	BICF2P640630	BICF2S2451353	17756748	70721485	52964.7	4644	NA	NA
S48	EP0015	EP0015	2	11	BICF2S23522286	BICF2P369690	47408603	49639464	2230.86	167	3	1*
S48	EP0032	EP0032	2	11	BICF2P1320088	BICF2S2451353	17963956	70721485	52757.5	4624	3	1
S48	EP0033	EP0033	2	11	CHR11_47953155	BICF2S23628382	48190838	49718690	1527.85	111	3	1
S48	EP0034	EP0034	2	11	BICF2P1320088	BICF2S23114409	17963956	51989484	34025.5	2779	3	1
S48	CON	4	04:00:00	11	CHR11_47953155	BICF2P369690	48190838	49639464	1448.63	108	NA	NA
S48	UNION	4	04:00:00	11	BICF2P1320088	BICF2S2451353	17963956	70721485	52757.5	4624	NA	NA
S49	EP0016	EP0016	2	11	CHR11_67919562	BICF2G630307410	68329824	71284830	2955.01	288	3	1*
S49	EP0032	EP0032	2	11	BICF2P1320088	BICF2S2451353	17963956	70721485	52757.5	4624	3	1
S49	EP0033	EP0033	2	11	TIGRP2P152343_RS8597595	BICF2P657251	67511097	70911579	3400.48	349	3	1
S49	EP0034	EP0034	2	11	TIGRP2P152343_RS8597595	BICF2S23334346	67511097	71819511	4308.41	449	3	1
S49	CON	4	04:00:00	11	CHR11_67919562	BICF2S2451353	68329824	70721485	2391.66	238	NA	NA
S49	UNION	4	04:00:00	11	BICF2P1320088	BICF2S23334346	17963956	71819511	53855.6	4740	NA	NA
S50	EP0032	EP0032	2	12	BICF2P1052652	BICF2S23644260	32624386	34698960	2074.57	165	2	1*
S50	EP0033	EP0033	2	12	BICF2P1052652	BICF2S23644260	32624386	34698960	2074.57	165	2	1
S50	EP0034	EP0034	2	12	BICF2P1052652	BICF2S23644260	32624386	34698960	2074.57	165	2	1
S50	EP0015	EP0015	2	12	G735F50S249	BICF2P1218920	26256184	33975160	7718.98	602	0	2*
S50	CON	4	04:00:00	12	BICF2P1052652	BICF2P1218920	32624386	33975160	1350.78	119	NA	NA
S50	UNION	4	04:00:00	12	G735F50S249	BICF2S23644260	26256184	34698960	8442.78	648	NA	NA
S51	EP0016	EP0016	2	14	BICF2P259456	BICF2G630531380	58024961	61095453	3070.49	303	2	1
S51	EP0032	EP0032	2	14	BICF2P765952	BICF2P418441	56439884	58058359	1618.48	128	3	1*
S51	EP0033	EP0033	2	14	BICF2P765952	BICF2G630531380	56439884	61095453	4655.57	428	2	1
S51	EP0034	EP0034	2	14	BICF2P765952	BICF2P418441	56439884	58058359	1618.48	128	3	1
S51	CON	4	04:00:00	14	BICF2P259456	BICF2P418441	58024961	58058359	33.399	3	NA	NA
S51	UNION	4	04:00:00	14	BICF2P765952	BICF2G630531380	56439884	61095453	4655.57	428	NA	NA
S52	EP0016	EP0016	2	15	BICF2P97865	TIGRP2P206932_RS8837198	35065613	61307044	26241.4	2364	2	1
S52	EP0032	EP0032	2	15	TIGRP2P208023_RS9062185	BICF2G630422463	94414	56883254	56788.8	4961	2	1
S52	EP0033	EP0033	2	15	BICF2P371128	BICF2S23348055	33261034	35503934	2242.9	202	3	1*
S52	EP0034	EP0034	2	15	BICF2P371128	BICF2S23348055	33261034	35503934	2242.9	202	3	1
S52	CON	4	04:00:00	15	BICF2P97865	BICF2S23348055	35065613	35503934	438.322	40	NA	NA
S52	UNION	4	04:00:00	15	TIGRP2P208023_RS9062185	TIGRP2P206932_RS8837198	94414	61307044	61212.6	5330	NA	NA
S53	EP0016	EP0016	2	15	BICF2P97865	TIGRP2P206932_RS8837198	35065613	61307044	26241.4	2364	2	1
S53	EP0032	EP0032	2	15	TIGRP2P208023_RS9062185	BICF2G630422463	94414	56883254	56788.8	4961	2	1
S53	EP0033	EP0033	2	15	BICF2P558244	TIGRP2P205020_RS8764141	49348459	53621289	4272.83	428	3	1*
S53	EP0034	EP0034	2	15	BICF2P558244	TIGRP2P205020_RS8764141	49348459	53621289	4272.83	428	3	1
S53	CON	4	04:00:00	15	BICF2P558244	TIGRP2P205020_RS8764141	49348459	53621289	4272.83	428	NA	NA
S53	UNION	4	04:00:00	15	TIGRP2P208023_RS9062185	TIGRP2P206932_RS8837198	94414	61307044	61212.6	5330	NA	NA
S54	EP0015	EP0015	2	17	BICF2S2311810	BICF2P963997	12107414	18240079	6132.67	555	2	1*
S54	EP0032	EP0032	2	17	BICF2P711556	BICF2G630213311	11622368	27995778	16373.4	1570	2	1
S54	EP0034	EP0034	2	17	BICF2P711556	BICF2P1440274	11622368	51449603	39827.2	3840	2	1
S54	EP0016	EP0016	2	17	BICF2P1369289	TIGRP2P228734_RS8668911	60212	22741388	22681.2	2160	0	2*
S54	CON	4	04:00:00	17	BICF2S2311810	BICF2P963997	12107414	18240079	6132.67	555	NA	NA
S54	UNION	4	04:00:00	17	BICF2P1369289	BICF2P1440274	60212	51449603	51389.4	4921	NA	NA
S55	EP0015	EP0015	2	20	BICF2S229416	TIGRP2P274014_RS9048736	18377389	26655212	8277.82	753	1	1*
S55	EP0016	EP0016	2	20	BICF2G630229952	CHR20_48430420	17298334	48828731	31530.4	3129	1	1
S55	EP0032	EP0032	2	20	BICF2S23025312	BICF2S23245160	16754321	23408462	6654.14	649	1	2*
S55	EP0033	EP0033	2	20	BICF2S23025312	BICF2S23245160	16754321	23408462	6654.14	649	1	2
S55	CON	4	04:00:00	20	BICF2S229416	BICF2S23245160	18377389	23408462	5031.07	492	NA	NA
S55	UNION	4	04:00:00	20	BICF2S23025312	CHR20_48430420	16754321	48828731	32074.4	3185	NA	NA
S56	EP0015	EP0015	2	22	BICF2G630314429	BICF2G630315390	1996400	3168535	1172.14	102	3	1*
S56	EP0016	EP0016	2	22	BICF2G630314429	BICF2G630315390	1996400	3168535	1172.14	102	3	1
S56	EP0032	EP0032	2	22	BICF2G630314429	BICF2G630315390	1996400	3168535	1172.14	102	3	1
S56	EP0033	EP0033	2	22	BICF2P987538	BICF2G630326574	1358953	26721311	25362.4	2093	3	1
S56	CON	4	04:00:00	22	BICF2G630314429	BICF2G630315390	1996400	3168535	1172.14	102	NA	NA
S56	UNION	4	04:00:00	22	BICF2P987538	BICF2G630326574	1358953	26721311	25362.4	2093	NA	NA
S57	EP0015	EP0015	2	22	BICF2G630325550	BICF2P616928	25057763	28810608	3752.85	330	3	1*
S57	EP0016	EP0016	2	22	BICF2G630325550	BICF2P616928	25057763	28810608	3752.85	330	3	1
S57	EP0032	EP0032	2	22	BICF2G630325550	BICF2G630326574	25057763	26721311	1663.55	146	3	1
S57	EP0033	EP0033	2	22	BICF2P987538	BICF2G630326574	1358953	26721311	25362.4	2093	3	1
S57	CON	4	04:00:00	22	BICF2G630325550	BICF2G630326574	25057763	26721311	1663.55	146	NA	NA
S57	UNION	4	04:00:00	22	BICF2P987538	BICF2P616928	1358953	28810608	27451.7	2277	NA	NA
S58	EP0015	EP0015	2	22	CHR22_44898820	BICF2G630334300	45035411	47384782	2349.37	218	2	1*
S58	EP0016	EP0016	2	22	BICF2S23617000	BICF2G630334300	31620219	47384782	15764.6	1291	2	1
S58	EP0032	EP0032	2	22	BICF2P357006	BICF2G630334590	44401985	47880031	3478.05	320	2	1
S58	EP0034	EP0034	2	22	BICF2P565017	BICF2G630337223	26987636	55546766	28559.1	2436	0	2*
S58	CON	4	04:00:00	22	CHR22_44898820	BICF2G630334300	45035411	47384782	2349.37	218	NA	NA
S58	UNION	4	04:00:00	22	BICF2P565017	BICF2G630337223	26987636	55546766	28559.1	2436	NA	NA
S59	EP0015	EP0015	2	22	TIGRP2P296869_RS9140746	BICF2P1308862	54058822	55552641	1493.82	138	1	1*
S59	EP0016	EP0016	2	22	BICF2S23255201	BICF2P1443440	54225957	55506987	1281.03	120	1	1
S59	EP0032	EP0032	2	22	BICF2P801179	BICF2S22939634	53593596	55148285	1554.69	133	1	2*
S59	EP0034	EP0034	2	22	BICF2P565017	BICF2G630337223	26987636	55546766	28559.1	2436	1	2
S59	CON	4	04:00:00	22	BICF2S23255201	BICF2S22939634	54225957	55148285	922.329	87	NA	NA
S59	UNION	4	04:00:00	22	BICF2P565017	BICF2P1308862	26987636	55552641	28565	2437	NA	NA
S60	EP0032	EP0032	2	24	BICF2G630842126	CHR24_43109513	154562	43856810	43702.2	4299	1	1
S60	EP0033	EP0033	2	24	CHR16_188883	BICF2P122622	165667	1859735	1694.07	129	1	1
S60	EP0034	EP0034	2	24	BICF2P122622	BICF2P468314	1859735	3486175	1626.44	125	2	1*
S60	EP0015	EP0015	2	24	CHR16_188883	BICF2P993147	165667	12773137	12607.5	1074	0	2*
S60	CON	4	04:00:00	24	BICF2P122622	BICF2P122622	1859735	1859735	0.001	1	NA	NA
S60	UNION	4	04:00:00	24	BICF2G630842126	CHR24_43109513	154562	43856810	43702.2	4299	NA	NA
S61	EP0015	EP0015	2	24	BICF2S22949770	BICF2P920958	22417821	26455418	4037.6	428	3	1*
S61	EP0016	EP0016	2	24	CHR24_25886254	BICF2P351772	26455296	33247535	6792.24	701	1	1
S61	EP0032	EP0032	2	24	BICF2G630842126	CHR24_43109513	154562	43856810	43702.2	4299	2	1
S61	EP0034	EP0034	2	24	BICF2G630507972	CHR24_43109513	13947716	43856810	29909.1	3103	2	1
S61	CON	4	04:00:00	24	CHR24_25886254	BICF2P920958	26455296	26455418	0.123	2	NA	NA
S61	UNION	4	04:00:00	24	BICF2G630842126	CHR24_43109513	154562	43856810	43702.2	4299	NA	NA
S62	EP0015	EP0015	2	26	CHR26_30399606	BICF2P1286163	30567734	33075902	2508.17	276	1	1*
S62	EP0016	EP0016	2	26	CHR26_30399606	BICF2P1286163	30567734	33075902	2508.17	276	1	1
S62	EP0033	EP0033	2	26	BICF2P537509	BICF2G630198695	31743530	34012540	2269.01	206	1	2*
S62	EP0034	EP0034	2	26	BICF2S23154785	BICF2G630191119	25200	39250987	39225.8	3948	1	2
S62	CON	4	04:00:00	26	BICF2P537509	BICF2P1286163	31743530	33075902	1332.37	126	NA	NA
S62	UNION	4	04:00:00	26	BICF2S23154785	BICF2G630191119	25200	39250987	39225.8	3948	NA	NA
S63	EP0015	EP0015	2	27	BICF2G630140094	BICF2G630139208	41694048	42988538	1294.49	143	3	1*
S63	EP0016	EP0016	2	27	BICF2G630140094	CHR27_3515372	41694048	43140112	1446.07	172	3	1
S63	EP0032	EP0032	2	27	BICF2G630139904	BICF2P1470100	41960584	43960491	1999.91	240	3	1
S63	EP0033	EP0033	2	27	BICF2G630139904	BICF2P1470100	41960584	43960491	1999.91	240	3	1
S63	CON	4	04:00:00	27	BICF2G630139904	BICF2G630139208	41960584	42988538	1027.95	111	NA	NA
S63	UNION	4	04:00:00	27	BICF2G630140094	BICF2P1470100	41694048	43960491	2266.44	272	NA	NA
S64	EP0015	EP0015	2	27	CHR27_3597780	TIGRP2P347125_RS9068756	43057821	46643386	3585.57	465	1	1
S64	EP0016	EP0016	2	27	BICF2G630140094	CHR27_3515372	41694048	43140112	1446.07	172	3	1*
S64	EP0032	EP0032	2	27	BICF2G630139904	BICF2P1470100	41960584	43960491	1999.91	240	2	1
S64	EP0033	EP0033	2	27	BICF2G630139904	BICF2P1470100	41960584	43960491	1999.91	240	2	1
S64	CON	4	04:00:00	27	CHR27_3597780	CHR27_3515372	43057821	43140112	82.292	19	NA	NA
S64	UNION	4	04:00:00	27	BICF2G630140094	TIGRP2P347125_RS9068756	41694048	46643386	4949.34	618	NA	NA
S65	EP0032	EP0032	2	32	BICF2P749919	BICF2P406471	16954893	30522799	13567.9	1205	1	1*
S65	EP0034	EP0034	2	32	BICF2P749919	BICF2P51475	16954893	34228867	17274	1560	1	1
S65	EP0016	EP0016	2	32	CHR32_22164471	BICF2G630593371	17718149	20759541	3041.39	298	0	2*
S65	EP0033	EP0033	2	32	BICF2P1054843	BICF2P406471	19281192	30522799	11241.6	970	0	3*
S65	CON	4	04:00:00	32	BICF2P1054843	BICF2G630593371	19281192	20759541	1478.35	128	NA	NA
S65	UNION	4	04:00:00	32	BICF2P749919	BICF2P51475	16954893	34228867	17274	1560	NA	NA
S66	EP0015	EP0015	2	32	BICF2G630594693	TIGRP2P379911_RS9109067	22149340	25480356	3331.02	266	2	1*
S66	EP0032	EP0032	2	32	BICF2P749919	BICF2P406471	16954893	30522799	13567.9	1205	2	1
S66	EP0034	EP0034	2	32	BICF2P749919	BICF2P51475	16954893	34228867	17274	1560	2	1
S66	EP0033	EP0033	2	32	BICF2P1054843	BICF2P406471	19281192	30522799	11241.6	970	0	2*
S66	CON	4	04:00:00	32	BICF2G630594693	TIGRP2P379911_RS9109067	22149340	25480356	3331.02	266	NA	NA
S66	UNION	4	04:00:00	32	BICF2P749919	BICF2P51475	16954893	34228867	17274	1560	NA	NA
S67	EP0016	EP0016	2	32	BICF2P145190	CHR32_6735910	29493233	33269591	3776.36	358	2	1*
S67	EP0033	EP0033	2	32	BICF2P1054843	BICF2P406471	19281192	30522799	11241.6	970	1	1
S67	EP0032	EP0032	2	32	BICF2P749919	BICF2P406471	16954893	30522799	13567.9	1205	2	2
S67	EP0034	EP0034	2	32	BICF2P749919	BICF2P51475	16954893	34228867	17274	1560	1	2*
S67	CON	4	04:00:00	32	BICF2P145190	BICF2P406471	29493233	30522799	1029.57	98	NA	NA
S67	UNION	4	04:00:00	32	BICF2P749919	BICF2P51475	16954893	34228867	17274	1560	NA	NA
S68	EP0016	EP0016	2	34	BICF2P543	BICF2S23246723	744123	2576100	1831.98	157	3	1*
S68	EP0032	EP0032	2	34	BICF2P1161742	TIGRP2P392755_RS9069810	786238	2163486	1377.25	121	3	1
S68	EP0033	EP0033	2	34	BICF2P1161742	TIGRP2P392755_RS9069810	786238	2163486	1377.25	121	3	1
S68	EP0034	EP0034	2	34	BICF2P1161742	TIGRP2P392755_RS9069810	786238	2163486	1377.25	121	3	1
S68	CON	4	04:00:00	34	BICF2P1161742	TIGRP2P392755_RS9069810	786238	2163486	1377.25	121	NA	NA
S68	UNION	4	04:00:00	34	BICF2P543	BICF2S23246723	744123	2576100	1831.98	157	NA	NA
S69	EP0032	EP0032	2	34	BICF2P1013491	BICF2G630451258	34065337	35913510	1848.17	206	2	1*
S69	EP0033	EP0033	2	34	BICF2S23736330	BICF2S2394271	34865256	37049609	2184.35	230	2	1
S69	EP0034	EP0034	2	34	BICF2S23736330	BICF2S2394271	34865256	37049609	2184.35	230	2	1
S69	EP0016	EP0016	2	34	BICF2P123542	BICF2P673696	35225925	36798914	1572.99	170	0	2*
S69	CON	4	04:00:00	34	BICF2P123542	BICF2G630451258	35225925	35913510	687.586	81	NA	NA
S69	UNION	4	04:00:00	34	BICF2P1013491	BICF2S2394271	34065337	37049609	2984.27	317	NA	NA
S70	EP0015	EP0015	2	35	BICF2G630779134	BICF2P344772	24330169	28000862	3670.69	476	2	1
S70	EP0016	EP0016	2	35	BICF2G630779134	BICF2S23438380	24330169	25914244	1584.08	204	3	1*
S70	EP0032	EP0032	2	35	BICF2S23331243	BICF2P344772	18306608	28000862	9694.25	1037	2	1
S70	EP0033	EP0033	2	35	BICF2G630779054	CHR35_25446366	24267843	26931995	2664.15	338	3	1
S70	CON	4	04:00:00	35	BICF2G630779134	BICF2S23438380	24330169	25914244	1584.08	204	NA	NA
S70	UNION	4	04:00:00	35	BICF2S23331243	BICF2P344772	18306608	28000862	9694.25	1037	NA	NA
S71	EP0015	EP0015	2	35	BICF2G630779134	BICF2P344772	24330169	28000862	3670.69	476	1	1
S71	EP0032	EP0032	2	35	BICF2S23331243	BICF2P344772	18306608	28000862	9694.25	1037	2	1
S71	EP0033	EP0033	2	35	BICF2G630779054	CHR35_25446366	24267843	26931995	2664.15	338	3	1*
S71	EP0034	EP0034	2	35	CHR35_25410742	BICF2P344772	26896243	28000862	1104.62	150	2	1
S71	CON	4	04:00:00	35	CHR35_25410742	CHR35_25446366	26896243	26931995	35.753	8	NA	NA
S71	UNION	4	04:00:00	35	BICF2S23331243	BICF2P344772	18306608	28000862	9694.25	1037	NA	NA
S72	EP0016	EP0016	2	38	BICF2P1373639	BICF2P900567	12665654	15209899	2544.25	232	3	1*
S72	EP0032	EP0032	2	38	BICF2P770924	BICF2S23650709	11030056	18411168	7381.11	773	3	1
S72	EP0033	EP0033	2	38	BICF2P1073023	BICF2G63074652	8777221	13096128	4318.91	387	3	1
S72	EP0034	EP0034	2	38	BICF2P1073023	BICF2G63074652	8777221	13096128	4318.91	387	3	1
S72	CON	4	04:00:00	38	BICF2P1373639	BICF2G63074652	12665654	13096128	430.475	35	NA	NA
S72	UNION	4	04:00:00	38	BICF2P1073023	BICF2S23650709	8777221	18411168	9633.95	947	NA	NA
S73	EP0016	EP0016	2	39	BICF2P541547	BICF2P537750	104027799	105671642	1643.84	106	3	1*
S73	EP0032	EP0032	2	39	BICF2G6307362	BICF2G6304715	100184439	111285887	11101.4	656	3	1
S73	EP0033	EP0033	2	39	BICF2G6309910	BICF2G6304715	93788499	111285887	17497.4	1008	3	1
S73	EP0034	EP0034	2	39	BICF2G6309910	BICF2G6304715	93788499	111285887	17497.4	1008	3	1
S73	CON	4	04:00:00	39	BICF2P541547	BICF2P537750	104027799	105671642	1643.84	106	NA	NA
S73	UNION	4	04:00:00	39	BICF2G6309910	BICF2G6304715	93788499	111285887	17497.4	1008	NA	NA
S74	EP0015	EP0015	2	1	BICF2S22953568	CHR1_107454219	86640008	108128343	21488.3	2032	1	1*
S74	EP0016	EP0016	2	1	BICF2S22953568	CHR1_88213728	86640008	88887785	2247.78	197	1	1
S74	EP0033	EP0033	2	1	BICF2P115595	BICF2G630790061	86264073	95004310	8740.24	800	0	2*
S74	CON	3	03:00:00	1	BICF2S22953568	CHR1_88213728	86640008	88887785	2247.78	197	NA	NA
S74	UNION	3	03:00:00	1	BICF2P115595	CHR1_107454219	86264073	108128343	21864.3	2064	NA	NA
S75	EP0032	EP0032	2	2	BICF2P1388385	BICF2S2372758	54177190	67853313	13676.1	1308	1	1*
S75	EP0034	EP0034	2	2	BICF2P1388385	BICF2S2372758	54177190	67853313	13676.1	1308	1	1
S75	EP0016	EP0016	2	2	BICF2P1345596	BICF2P202239	64512288	71886309	7374.02	701	0	2*
S75	CON	3	03:00:00	2	BICF2P1345596	BICF2S2372758	64512288	67853313	3341.03	313	NA	NA
S75	UNION	3	03:00:00	2	BICF2P1388385	BICF2P202239	54177190	71886309	17709.1	1696	NA	NA
S76	EP0015	EP0015	2	2	BICF2S2398460	BICF2G630464809	74098476	84963968	10865.5	1260	1	1*
S76	EP0016	EP0016	2	2	BICF2P130328	BICF2G630464809	79092843	84963968	5871.13	647	1	1
S76	EP0033	EP0033	2	2	CHR2_81491082	BICF2G630464809	80975243	84963968	3988.73	425	0	2*
S76	CON	3	03:00:00	2	CHR2_81491082	BICF2G630464809	80975243	84963968	3988.73	425	NA	NA
S76	UNION	3	03:00:00	2	BICF2S2398460	BICF2G630464809	74098476	84963968	10865.5	1260	NA	NA
S77	EP0015	EP0015	2	3	BICF2S23734876	BICF2P1080714	735014	2078056	1343.04	110	2	1*
S77	EP0016	EP0016	2	3	CHRUN_JH373233_1915593	BICF2S2371566	19183	4605515	4586.33	366	2	1
S77	EP0032	EP0032	2	3	CHRUN_JH373233_1915593	BICF2P1026069	19183	2819671	2800.49	229	2	1
S77	CON	3	03:00:00	3	BICF2S23734876	BICF2P1080714	735014	2078056	1343.04	110	NA	NA
S77	UNION	3	03:00:00	3	CHRUN_JH373233_1915593	BICF2S2371566	19183	4605515	4586.33	366	NA	NA
S78	EP0015	EP0015	2	3	BICF2P1251492	BICF2S22917226	75504509	92465885	16961.4	1560	1	1*
S78	EP0016	EP0016	2	3	BICF2P1251492	BICF2P529273	75504509	85346482	9841.97	860	1	1
S78	EP0034	EP0034	2	3	BICF2G630344522	BICF2S23724823	60880026	81013607	20133.6	1926	0	2*
S78	CON	3	03:00:00	3	BICF2P1251492	BICF2S23724823	75504509	81013607	5509.1	482	NA	NA
S78	UNION	3	03:00:00	3	BICF2G630344522	BICF2S22917226	60880026	92465885	31585.9	3004	NA	NA
S79	EP0015	EP0015	2	4	CHR4_22537663	BICF2P702436	23273425	44334059	21060.6	1931	2	1*
S79	EP0016	EP0016	2	4	BICF2G630167484	TIGRP2P61642_RS8610923	37038352	48515864	11477.5	1001	2	1
S79	EP0034	EP0034	2	4	BICF2P955490	BICF2P1312976	37972358	44385502	6413.15	579	2	1
S79	CON	3	03:00:00	4	BICF2P955490	BICF2P702436	37972358	44334059	6361.7	573	NA	NA
S79	UNION	3	03:00:00	4	CHR4_22537663	TIGRP2P61642_RS8610923	23273425	48515864	25242.4	2271	NA	NA
S80	EP0015	EP0015	2	4	BICF2P1179757	CHR4_60326880	48399125	61240817	12841.7	1210	2	1*
S80	EP0016	EP0016	2	4	BICF2G630167484	TIGRP2P61642_RS8610923	37038352	48515864	11477.5	1001	2	1
S80	EP0034	EP0034	2	4	TIGRP2P61640_RS8757551	CHR4_50476628	48508102	51364401	2856.3	256	2	1
S80	CON	3	03:00:00	4	TIGRP2P61640_RS8757551	TIGRP2P61642_RS8610923	48508102	48515864	7.763	2	NA	NA
S80	UNION	3	03:00:00	4	BICF2G630167484	CHR4_60326880	37038352	61240817	24202.5	2200	NA	NA
S81	EP0015	EP0015	2	4	BICF2P1179757	CHR4_60326880	48399125	61240817	12841.7	1210	1	1*
S81	EP0034	EP0034	2	4	TIGRP2P61640_RS8757551	CHR4_50476628	48508102	51364401	2856.3	256	1	1
S81	EP0032	EP0032	2	4	BICF2P684814	BICF2P423408	49052429	50652862	1600.43	126	0	2*
S81	CON	3	03:00:00	4	BICF2P684814	BICF2P423408	49052429	50652862	1600.43	126	NA	NA
S81	UNION	3	03:00:00	4	BICF2P1179757	CHR4_60326880	48399125	61240817	12841.7	1210	NA	NA
S82	EP0015	EP0015	2	4	BICF2P1179757	CHR4_60326880	48399125	61240817	12841.7	1210	2	1*
S82	EP0016	EP0016	2	4	CHR4_50442816	TIGRP2P63342_RS8895164	51330578	53103758	1773.18	149	2	1
S82	EP0034	EP0034	2	4	TIGRP2P61640_RS8757551	CHR4_50476628	48508102	51364401	2856.3	256	2	1
S82	CON	3	03:00:00	4	CHR4_50442816	CHR4_50476628	51330578	51364401	33.824	7	NA	NA
S82	UNION	3	03:00:00	4	BICF2P1179757	CHR4_60326880	48399125	61240817	12841.7	1210	NA	NA
S83	EP0032	EP0032	2	4	BICF2S23744315	BICF2P1318450	62783595	64574876	1791.28	150	1	1*
S83	EP0033	EP0033	2	4	BICF2P58126	BICF2P883609	54952964	63145347	8192.38	794	1	1
S83	EP0016	EP0016	2	4	TIGRP2P63511_RS8616258	BICF2P602099	53610739	69586676	15975.9	1498	0	2*
S83	CON	3	03:00:00	4	BICF2S23744315	BICF2P883609	62783595	63145347	361.753	26	NA	NA
S83	UNION	3	03:00:00	4	TIGRP2P63511_RS8616258	BICF2P602099	53610739	69586676	15975.9	1498	NA	NA
S84	EP0016	EP0016	2	5	BICF2P1200199	G329F59S338	13991705	18179352	4187.65	452	1	1*
S84	EP0032	EP0032	2	5	BICF2S23439535	BICF2S23732032	13842196	15042029	1199.83	140	1	1
S84	EP0033	EP0033	2	5	BICF2S23030198	BICF2S2326462	11638381	18497932	6859.55	723	0	2*
S84	CON	3	03:00:00	5	BICF2P1200199	BICF2S23732032	13991705	15042029	1050.33	121	NA	NA
S84	UNION	3	03:00:00	5	BICF2S23030198	BICF2S2326462	11638381	18497932	6859.55	723	NA	NA
S85	EP0015	EP0015	2	5	BICF2P1350676	BICF2P683055	22597289	40140576	17543.3	1777	1	1*
S85	EP0016	EP0016	2	5	BICF2G63031337	BICF2P927065	25695462	35420570	9725.11	1049	1	1
S85	EP0034	EP0034	2	5	BICF2P797660	BICF2G63032274	20027772	26607431	6579.66	613	0	2*
S85	CON	3	03:00:00	5	BICF2G63031337	BICF2G63032274	25695462	26607431	911.97	85	NA	NA
S85	UNION	3	03:00:00	5	BICF2P797660	BICF2P683055	20027772	40140576	20112.8	2019	NA	NA
S86	EP0015	EP0015	2	5	BICF2P1350676	BICF2P683055	22597289	40140576	17543.3	1777	2	1*
S86	EP0032	EP0032	2	5	BICF2S23112756	CHR5_40833992	38409514	41048804	2639.29	246	2	1
S86	EP0033	EP0033	2	5	BICF2S23112756	CHR5_40833992	38409514	41048804	2639.29	246	2	1
S86	CON	3	03:00:00	5	BICF2S23112756	BICF2P683055	38409514	40140576	1731.06	169	NA	NA
S86	UNION	3	03:00:00	5	BICF2P1350676	CHR5_40833992	22597289	41048804	18451.5	1854	NA	NA
S87	EP0032	EP0032	2	6	BICF2S23233792	BICF2P918508	23207094	26840338	3633.24	330	1	1*
S87	EP0034	EP0034	2	6	BICF2S23233792	BICF2P918508	23207094	26840338	3633.24	330	1	1
S87	EP0015	EP0015	2	6	BICF2P666665	BICF2G630583509	21763212	32894432	11131.2	1060	0	2*
S87	CON	3	03:00:00	6	BICF2S23233792	BICF2P918508	23207094	26840338	3633.24	330	NA	NA
S87	UNION	3	03:00:00	6	BICF2P666665	BICF2G630583509	21763212	32894432	11131.2	1060	NA	NA
S88	EP0032	EP0032	2	6	BICF2G630585148	BICF2S23046408	31050873	34514242	3463.37	333	1	1*
S88	EP0034	EP0034	2	6	BICF2G630585148	BICF2S23046408	31050873	34514242	3463.37	333	1	1
S88	EP0015	EP0015	2	6	BICF2P666665	BICF2G630583509	21763212	32894432	11131.2	1060	0	2*
S88	CON	3	03:00:00	6	BICF2G630585148	BICF2G630583509	31050873	32894432	1843.56	194	NA	NA
S88	UNION	3	03:00:00	6	BICF2P666665	BICF2S23046408	21763212	34514242	12751	1199	NA	NA
S89	EP0015	EP0015	2	7	BICF2P341499	BICF2P767387	64044951	65514286	1469.34	169	1	1*
S89	EP0016	EP0016	2	7	BICF2P341499	BICF2S23035547	64044951	66192293	2147.34	231	1	1
S89	EP0032	EP0032	2	7	CHR7_57946958	BICF2G63084504	57923862	67184135	9260.27	870	0	2*
S89	CON	3	03:00:00	7	BICF2P341499	BICF2P767387	64044951	65514286	1469.34	169	NA	NA
S89	UNION	3	03:00:00	7	CHR7_57946958	BICF2G63084504	57923862	67184135	9260.27	870	NA	NA
S90	EP0032	EP0032	2	8	BICF2S23313404	TIGRP2P115189_RS8856112	46808945	49492571	2683.63	254	2	1*
S90	EP0033	EP0033	2	8	BICF2S23313404	TIGRP2P115189_RS8856112	46808945	49492571	2683.63	254	2	1
S90	EP0034	EP0034	2	8	TIGRP2P114139_RS8859103	BICF2P1004431	43249495	46838720	3589.23	302	2	1
S90	CON	3	03:00:00	8	BICF2S23313404	BICF2P1004431	46808945	46838720	29.776	3	NA	NA
S90	UNION	3	03:00:00	8	TIGRP2P114139_RS8859103	TIGRP2P115189_RS8856112	43249495	49492571	6243.08	553	NA	NA
S91	EP0032	EP0032	2	9	CHR9_55283016	BICF2G630475164	55371057	57014388	1643.33	198	1	1*
S91	EP0034	EP0034	2	9	CHR9_55283016	BICF2G630475164	55371057	57014388	1643.33	198	1	1
S91	EP0016	EP0016	2	9	CHR9_55179514	CHR9_57415001	55267358	57501222	2233.86	269	0	2*
S91	CON	3	03:00:00	9	CHR9_55283016	BICF2G630475164	55371057	57014388	1643.33	198	NA	NA
S91	UNION	3	03:00:00	9	CHR9_55179514	CHR9_57415001	55267358	57501222	2233.86	269	NA	NA
S92	EP0015	EP0015	2	10	CHR10_28583445	BICF2G630488196	29584776	40528107	10943.3	1010	1	1
S92	EP0016	EP0016	2	10	CHR10_28583445	BICF2G630483465	29584776	31686061	2101.29	189	2	1*
S92	EP0034	EP0034	2	10	BICF2G630483311	CHR10_34365924	31442247	35420987	3978.74	373	1	1
S92	CON	3	03:00:00	10	BICF2G630483311	BICF2G630483465	31442247	31686061	243.815	25	NA	NA
S92	UNION	3	03:00:00	10	CHR10_28583445	BICF2G630488196	29584776	40528107	10943.3	1010	NA	NA
S93	EP0015	EP0015	2	10	BICF2P701358	BICF2G630489531	42947859	53134151	10186.3	924	2	1*
S93	EP0032	EP0032	2	10	BICF2G630487984	BICF2P453093	40187818	44241266	4053.45	383	2	1
S93	EP0033	EP0033	2	10	BICF2G630487984	TIGRP2P141001_RS8509255	40187818	49230253	9042.44	829	2	1
S93	CON	3	03:00:00	10	BICF2P701358	BICF2P453093	42947859	44241266	1293.41	119	NA	NA
S93	UNION	3	03:00:00	10	BICF2G630487984	BICF2G630489531	40187818	53134151	12946.3	1188	NA	NA
S94	EP0015	EP0015	2	11	BICF2P414306	BICF2P551897	30840044	32774862	1934.82	116	2	1*
S94	EP0032	EP0032	2	11	BICF2P1320088	BICF2S2451353	17963956	70721485	52757.5	4624	2	1
S94	EP0034	EP0034	2	11	BICF2P1320088	BICF2S23114409	17963956	51989484	34025.5	2779	2	1
S94	CON	3	03:00:00	11	BICF2P414306	BICF2P551897	30840044	32774862	1934.82	116	NA	NA
S94	UNION	3	03:00:00	11	BICF2P1320088	BICF2S2451353	17963956	70721485	52757.5	4624	NA	NA
S95	EP0032	EP0032	2	11	BICF2P1320088	BICF2S2451353	17963956	70721485	52757.5	4624	2	1*
S95	EP0033	EP0033	2	11	BICF2P1105439	CHR11_40879887	35707604	40994269	5286.67	416	2	1
S95	EP0034	EP0034	2	11	BICF2P1320088	BICF2S23114409	17963956	51989484	34025.5	2779	2	1
S95	CON	3	03:00:00	11	BICF2P1105439	CHR11_40879887	35707604	40994269	5286.67	416	NA	NA
S95	UNION	3	03:00:00	11	BICF2P1320088	BICF2S2451353	17963956	70721485	52757.5	4624	NA	NA
S96	EP0032	EP0032	2	11	BICF2P1320088	BICF2S2451353	17963956	70721485	52757.5	4624	1	1*
S96	EP0034	EP0034	2	11	BICF2P1320088	BICF2S23114409	17963956	51989484	34025.5	2779	1	1
S96	EP0016	EP0016	2	11	BICF2P611830	BICF2P534588	50374447	52004550	1630.1	135	0	2*
S96	CON	3	03:00:00	11	BICF2P611830	BICF2S23114409	50374447	51989484	1615.04	134	NA	NA
S96	UNION	3	03:00:00	11	BICF2P1320088	BICF2S2451353	17963956	70721485	52757.5	4624	NA	NA
S97	EP0032	EP0032	2	11	BICF2P1320088	BICF2S2451353	17963956	70721485	52757.5	4624	2	1*
S97	EP0033	EP0033	2	11	BICF2G630304317	BICF2G630305857	60549851	61980044	1430.19	172	2	1
S97	EP0034	EP0034	2	11	BICF2G630304317	BICF2G630305857	60549851	61980044	1430.19	172	2	1
S97	CON	3	03:00:00	11	BICF2G630304317	BICF2G630305857	60549851	61980044	1430.19	172	NA	NA
S97	UNION	3	03:00:00	11	BICF2P1320088	BICF2S2451353	17963956	70721485	52757.5	4624	NA	NA
S98	EP0032	EP0032	2	13	BICF2P305865	CHR13_58294267	47896923	59132129	11235.2	921	2	1*
S98	EP0033	EP0033	2	13	BICF2P575897	BICF2P991679	46218076	47951889	1733.81	152	2	1
S98	EP0034	EP0034	2	13	BICF2P575897	BICF2P991679	46218076	47951889	1733.81	152	2	1
S98	CON	3	03:00:00	13	BICF2P305865	BICF2P991679	47896923	47951889	54.967	7	NA	NA
S98	UNION	3	03:00:00	13	BICF2P575897	CHR13_58294267	46218076	59132129	12914.1	1066	NA	NA
S99	EP0015	EP0015	2	13	BICF2S23244748	BICF2G630744330	58740784	64285241	5544.46	590	1	1*
S99	EP0032	EP0032	2	13	BICF2P305865	CHR13_58294267	47896923	59132129	11235.2	921	1	1
S99	EP0016	EP0016	2	13	TIGRP2P182731_RS8669806	BICF2G630748669	57349368	60476036	3126.67	275	0	2*
S99	CON	3	03:00:00	13	BICF2S23244748	CHR13_58294267	58740784	59132129	391.346	40	NA	NA
S99	UNION	3	03:00:00	13	BICF2P305865	BICF2G630744330	47896923	64285241	16388.3	1471	NA	NA
S100	EP0015	EP0015	2	13	BICF2S23244748	BICF2G630744330	58740784	64285241	5544.46	590	2	1*
S100	EP0016	EP0016	2	13	BICF2G630747792	BICF2G630744330	61356049	64285241	2929.19	305	2	1
S100	EP0032	EP0032	2	13	BICF2P555379	CHR13_62526587	62556886	63577699	1020.81	117	2	1
S100	CON	3	03:00:00	13	BICF2P555379	CHR13_62526587	62556886	63577699	1020.81	117	NA	NA
S100	UNION	3	03:00:00	13	BICF2S23244748	BICF2G630744330	58740784	64285241	5544.46	590	NA	NA
S101	EP0032	EP0032	2	14	BICF2G630516971	CHR14_11769959	21544	11715535	11694	949	2	1*
S101	EP0033	EP0033	2	14	BICF2G630516971	BICF2G630523374	21544	20294352	20272.8	1697	2	1
S101	EP0034	EP0034	2	14	BICF2G630516971	CHR14_11769959	21544	11715535	11694	949	2	1
S101	CON	3	03:00:00	14	BICF2G630516971	CHR14_11769959	21544	11715535	11694	949	NA	NA
S101	UNION	3	03:00:00	14	BICF2G630516971	BICF2G630523374	21544	20294352	20272.8	1697	NA	NA
S102	EP0015	EP0015	2	15	BICF2P333623	BICF2G630441294	14055067	15598077	1543.01	139	1	1*
S102	EP0016	EP0016	2	15	BICF2P333623	BICF2G630441294	14055067	15598077	1543.01	139	1	1
S102	EP0032	EP0032	2	15	TIGRP2P208023_RS9062185	BICF2G630422463	94414	56883254	56788.8	4961	0	2*
S102	CON	3	03:00:00	15	BICF2P333623	BICF2G630441294	14055067	15598077	1543.01	139	NA	NA
S102	UNION	3	03:00:00	15	TIGRP2P208023_RS9062185	BICF2G630422463	94414	56883254	56788.8	4961	NA	NA
S103	EP0032	EP0032	2	15	TIGRP2P208023_RS9062185	BICF2G630422463	94414	56883254	56788.8	4961	2	1*
S103	EP0033	EP0033	2	15	BICF2G630433222	BICF2P684700	30000361	32963760	2963.4	258	2	1
S103	EP0034	EP0034	2	15	BICF2G630433222	BICF2P684700	30000361	32963760	2963.4	258	2	1
S103	CON	3	03:00:00	15	BICF2G630433222	BICF2P684700	30000361	32963760	2963.4	258	NA	NA
S103	UNION	3	03:00:00	15	TIGRP2P208023_RS9062185	BICF2G630422463	94414	56883254	56788.8	4961	NA	NA
S104	EP0015	EP0015	2	15	TIGRP2P200703_RS9077070	TIGRP2P201247_RS9089455	40001582	41260685	1259.1	107	2	1*
S104	EP0016	EP0016	2	15	BICF2P97865	TIGRP2P206932_RS8837198	35065613	61307044	26241.4	2364	1	1
S104	EP0032	EP0032	2	15	TIGRP2P208023_RS9062185	BICF2G630422463	94414	56883254	56788.8	4961	1	1
S104	CON	3	03:00:00	15	TIGRP2P200703_RS9077070	TIGRP2P201247_RS9089455	40001582	41260685	1259.1	107	NA	NA
S104	UNION	3	03:00:00	15	TIGRP2P208023_RS9062185	TIGRP2P206932_RS8837198	94414	61307044	61212.6	5330	NA	NA
S105	EP0015	EP0015	2	15	BICF2G630420099	TIGRP2P206932_RS8837198	59867755	61307044	1439.29	132	2	1*
S105	EP0016	EP0016	2	15	BICF2P97865	TIGRP2P206932_RS8837198	35065613	61307044	26241.4	2364	2	1
S105	EP0032	EP0032	2	15	BICF2G630419756	BICF2G630416960	60168494	64665955	4497.46	410	2	1
S105	CON	3	03:00:00	15	BICF2G630419756	TIGRP2P206932_RS8837198	60168494	61307044	1138.55	100	NA	NA
S105	UNION	3	03:00:00	15	BICF2P97865	BICF2G630416960	35065613	64665955	29600.3	2674	NA	NA
S106	EP0015	EP0015	2	16	G928F18S294	BICF2P945605	23477419	25623687	2146.27	204	1	1*
S106	EP0016	EP0016	2	16	BICF2S23115586	BICF2P887794	22979396	25005045	2025.65	195	1	1
S106	EP0033	EP0033	2	16	BICF2S23018299	TIGRP2P225694_RS8828646	19358822	55571260	36212.4	3274	0	2*
S106	CON	3	03:00:00	16	G928F18S294	BICF2P887794	23477419	25005045	1527.63	145	NA	NA
S106	UNION	3	03:00:00	16	BICF2S23018299	TIGRP2P225694_RS8828646	19358822	55571260	36212.4	3274	NA	NA
S107	EP0032	EP0032	2	17	BICF2P18719	CHR17_37279179	33876771	37462439	3585.67	397	2	1*
S107	EP0033	EP0033	2	17	CHR17_36199516	BICF2P944853	36378623	40951134	4572.51	515	2	1
S107	EP0034	EP0034	2	17	BICF2P711556	BICF2P1440274	11622368	51449603	39827.2	3840	2	1
S107	CON	3	03:00:00	17	CHR17_36199516	CHR17_37279179	36378623	37462439	1083.82	135	NA	NA
S107	UNION	3	03:00:00	17	BICF2P711556	BICF2P1440274	11622368	51449603	39827.2	3840	NA	NA
S108	EP0032	EP0032	2	17	TIGRP2P231536_RS8825073	BICF2P966078	40889991	44409723	3519.73	285	2	1*
S108	EP0033	EP0033	2	17	CHR17_36199516	BICF2P944853	36378623	40951134	4572.51	515	2	1
S108	EP0034	EP0034	2	17	BICF2P711556	BICF2P1440274	11622368	51449603	39827.2	3840	2	1
S108	CON	3	03:00:00	17	TIGRP2P231536_RS8825073	BICF2P944853	40889991	40951134	61.144	8	NA	NA
S108	UNION	3	03:00:00	17	BICF2P711556	BICF2P1440274	11622368	51449603	39827.2	3840	NA	NA
S109	EP0016	EP0016	2	17	BICF2S22961976	TIGRP2P233881_RS8976236	46551573	49079111	2527.54	243	1	1*
S109	EP0033	EP0033	2	17	BICF2P780537	CHR17_47817779	45122527	48322890	3200.36	264	1	1
S109	EP0034	EP0034	2	17	BICF2P711556	BICF2P1440274	11622368	51449603	39827.2	3840	0	2*
S109	CON	3	03:00:00	17	BICF2S22961976	CHR17_47817779	46551573	48322890	1771.32	154	NA	NA
S109	UNION	3	03:00:00	17	BICF2P711556	BICF2P1440274	11622368	51449603	39827.2	3840	NA	NA
S110	EP0015	EP0015	2	18	BICF2P232321	BICF2P347561	22321620	24671592	2349.97	203	1	1*
S110	EP0016	EP0016	2	18	BICF2P232321	BICF2P347561	22321620	24671592	2349.97	203	1	1
S110	EP0034	EP0034	2	18	TIGRP2P246410_RS8571920	BICF2P1068568	20665992	27545948	6879.96	606	0	2*
S110	CON	3	03:00:00	18	BICF2P232321	BICF2P347561	22321620	24671592	2349.97	203	NA	NA
S110	UNION	3	03:00:00	18	TIGRP2P246410_RS8571920	BICF2P1068568	20665992	27545948	6879.96	606	NA	NA
S111	EP0032	EP0032	2	19	BICF2P440981	BICF2P171352	36231978	41240607	5008.63	437	2	1*
S111	EP0033	EP0033	2	19	BICF2P1392486	BICF2P620004	36977008	40010852	3033.84	261	2	1
S111	EP0034	EP0034	2	19	BICF2P440981	BICF2P171352	36231978	41240607	5008.63	437	2	1
S111	CON	3	03:00:00	19	BICF2P1392486	BICF2P620004	36977008	40010852	3033.84	261	NA	NA
S111	UNION	3	03:00:00	19	BICF2P440981	BICF2P171352	36231978	41240607	5008.63	437	NA	NA
S112	EP0016	EP0016	2	20	BICF2G630229952	CHR20_48430420	17298334	48828731	31530.4	3129	1	1*
S112	EP0032	EP0032	2	20	BICF2P849572	BICF2P968478	48755156	50013936	1258.78	170	1	1
S112	EP0034	EP0034	2	20	BICF2S23136393	CHR20_48658914	38135979	49057474	10921.5	1284	0	2*
S112	CON	3	03:00:00	20	BICF2P849572	CHR20_48430420	48755156	48828731	73.576	10	NA	NA
S112	UNION	3	03:00:00	20	BICF2G630229952	BICF2P968478	17298334	50013936	32715.6	3289	NA	NA
S113	EP0032	EP0032	2	20	BICF2P849572	BICF2P968478	48755156	50013936	1258.78	170	1	1
S113	EP0033	EP0033	2	20	BICF2S23024288	BICF2P968478	48982359	50013936	1031.58	131	2	1*
S113	EP0034	EP0034	2	20	BICF2S23136393	CHR20_48658914	38135979	49057474	10921.5	1284	1	1
S113	CON	3	03:00:00	20	BICF2S23024288	CHR20_48658914	48982359	49057474	75.116	19	NA	NA
S113	UNION	3	03:00:00	20	BICF2S23136393	BICF2P968478	38135979	50013936	11878	1396	NA	NA
S114	EP0033	EP0033	2	21	BICF2S23548192	BICF2P1188116	34910587	45941131	11030.5	1042	1	1*
S114	EP0034	EP0034	2	21	BICF2S23548192	BICF2P1188116	34910587	45941131	11030.5	1042	1	1
S114	EP0015	EP0015	2	21	TIGRP2P284521_RS8958780	BICF2P216967	35018982	36558041	1539.06	153	0	2*
S114	CON	3	03:00:00	21	TIGRP2P284521_RS8958780	BICF2P216967	35018982	36558041	1539.06	153	NA	NA
S114	UNION	3	03:00:00	21	BICF2S23548192	BICF2P1188116	34910587	45941131	11030.5	1042	NA	NA
S115	EP0032	EP0032	2	21	TIGRP2P286090_RS8804829	TIGRP2P286624_RS9131384	42360754	43513816	1153.06	119	2	1*
S115	EP0033	EP0033	2	21	BICF2S23548192	BICF2P1188116	34910587	45941131	11030.5	1042	2	1
S115	EP0034	EP0034	2	21	BICF2S23548192	BICF2P1188116	34910587	45941131	11030.5	1042	2	1
S115	CON	3	03:00:00	21	TIGRP2P286090_RS8804829	TIGRP2P286624_RS9131384	42360754	43513816	1153.06	119	NA	NA
S115	UNION	3	03:00:00	21	BICF2S23548192	BICF2P1188116	34910587	45941131	11030.5	1042	NA	NA
S116	EP0033	EP0033	2	21	BICF2S23548192	BICF2P1188116	34910587	45941131	11030.5	1042	1	1*
S116	EP0034	EP0034	2	21	BICF2S23548192	BICF2P1188116	34910587	45941131	11030.5	1042	1	1
S116	EP0032	EP0032	2	21	BICF2S23550468	BICF2G630642660	44595687	46553433	1957.75	158	0	2*
S116	CON	3	03:00:00	21	BICF2S23550468	BICF2P1188116	44595687	45941131	1345.44	111	NA	NA
S116	UNION	3	03:00:00	21	BICF2S23548192	BICF2G630642660	34910587	46553433	11642.8	1089	NA	NA
S117	EP0015	EP0015	2	22	BICF2G630316092	BICF2P786652	4972842	7505954	2533.11	210	1	1*
S117	EP0016	EP0016	2	22	BICF2G630316092	BICF2P786652	4972842	7505954	2533.11	210	1	1
S117	EP0033	EP0033	2	22	BICF2P987538	BICF2G630326574	1358953	26721311	25362.4	2093	0	2*
S117	CON	3	03:00:00	22	BICF2G630316092	BICF2P786652	4972842	7505954	2533.11	210	NA	NA
S117	UNION	3	03:00:00	22	BICF2P987538	BICF2G630326574	1358953	26721311	25362.4	2093	NA	NA
S118	EP0015	EP0015	2	22	BICF2G630325550	BICF2P616928	25057763	28810608	3752.85	330	2	1*
S118	EP0016	EP0016	2	22	BICF2G630325550	BICF2P616928	25057763	28810608	3752.85	330	2	1
S118	EP0034	EP0034	2	22	BICF2P565017	BICF2G630337223	26987636	55546766	28559.1	2436	2	1
S118	CON	3	03:00:00	22	BICF2P565017	BICF2P616928	26987636	28810608	1822.97	157	NA	NA
S118	UNION	3	03:00:00	22	BICF2G630325550	BICF2G630337223	25057763	55546766	30489	2609	NA	NA
S119	EP0016	EP0016	2	22	BICF2S23617000	BICF2G630334300	31620219	47384782	15764.6	1291	1	1
S119	EP0033	EP0033	2	22	CHR22_29619145	BICF2G630330135	29710579	37133643	7423.06	601	2	1*
S119	EP0034	EP0034	2	22	BICF2P565017	BICF2G630337223	26987636	55546766	28559.1	2436	1	1
S119	CON	3	03:00:00	22	BICF2S23617000	BICF2G630330135	31620219	37133643	5513.43	445	NA	NA
S119	UNION	3	03:00:00	22	BICF2P565017	BICF2G630337223	26987636	55546766	28559.1	2436	NA	NA
S120	EP0033	EP0033	2	22	BICF2S2351031	BICF2S23013050	41451943	43470207	2018.27	163	1	1*
S120	EP0034	EP0034	2	22	BICF2P565017	BICF2G630337223	26987636	55546766	28559.1	2436	1	1
S120	EP0016	EP0016	2	22	BICF2S23617000	BICF2G630334300	31620219	47384782	15764.6	1291	0	2*
S120	CON	3	03:00:00	22	BICF2S2351031	BICF2S23013050	41451943	43470207	2018.27	163	NA	NA
S120	UNION	3	03:00:00	22	BICF2P565017	BICF2G630337223	26987636	55546766	28559.1	2436	NA	NA
S121	EP0016	EP0016	2	22	BICF2S23752952	CHR22_52186739	47452284	52344200	4891.92	459	0	1*
S121	EP0032	EP0032	2	22	BICF2P357006	BICF2G630334590	44401985	47880031	3478.05	320	0	2*
S121	EP0034	EP0034	2	22	BICF2P565017	BICF2G630337223	26987636	55546766	28559.1	2436	0	3*
S121	CON	3	03:00:00	22	BICF2S23752952	BICF2G630334590	47452284	47880031	427.748	44	NA	NA
S121	UNION	3	03:00:00	22	BICF2P565017	BICF2G630337223	26987636	55546766	28559.1	2436	NA	NA
S122	EP0032	EP0032	2	23	BICF2G630393545	BICF2P390141	1829051	3809962	1980.91	153	2	1*
S122	EP0033	EP0033	2	23	TIGRP2P309437_RS9156812	BICF2S22960535	2849955	4023823	1173.87	110	2	1
S122	EP0034	EP0034	2	23	BICF2G630393545	BICF2P390141	1829051	3809962	1980.91	153	2	1
S122	CON	3	03:00:00	23	TIGRP2P309437_RS9156812	BICF2P390141	2849955	3809962	960.008	86	NA	NA
S122	UNION	3	03:00:00	23	BICF2G630393545	BICF2S22960535	1829051	4023823	2194.77	177	NA	NA
S123	EP0015	EP0015	2	24	CHR16_188883	BICF2P993147	165667	12773137	12607.5	1074	0	1*
S123	EP0032	EP0032	2	24	BICF2G630842126	CHR24_43109513	154562	43856810	43702.2	4299	0	2*
S123	EP0033	EP0033	2	24	BICF2G630511706	CHR24_10482009	9472633	10937799	1465.17	136	0	3*
S123	CON	3	03:00:00	24	BICF2G630511706	CHR24_10482009	9472633	10937799	1465.17	136	NA	NA
S123	UNION	3	03:00:00	24	BICF2G630842126	CHR24_43109513	154562	43856810	43702.2	4299	NA	NA
S124	EP0032	EP0032	2	24	BICF2G630842126	CHR24_43109513	154562	43856810	43702.2	4299	2	1*
S124	EP0033	EP0033	2	24	BICF2G630504551	BICF2P730773	18896938	22207505	3310.57	377	2	1
S124	EP0034	EP0034	2	24	BICF2G630507972	CHR24_43109513	13947716	43856810	29909.1	3103	2	1
S124	CON	3	03:00:00	24	BICF2G630504551	BICF2P730773	18896938	22207505	3310.57	377	NA	NA
S124	UNION	3	03:00:00	24	BICF2G630842126	CHR24_43109513	154562	43856810	43702.2	4299	NA	NA
S125	EP0032	EP0032	2	24	BICF2G630842126	CHR24_43109513	154562	43856810	43702.2	4299	1	1*
S125	EP0034	EP0034	2	24	BICF2G630507972	CHR24_43109513	13947716	43856810	29909.1	3103	1	1
S125	EP0015	EP0015	2	24	BICF2P461349	CHR24_41657211	40961690	42405004	1443.32	145	0	2*
S125	CON	3	03:00:00	24	BICF2P461349	CHR24_41657211	40961690	42405004	1443.32	145	NA	NA
S125	UNION	3	03:00:00	24	BICF2G630842126	CHR24_43109513	154562	43856810	43702.2	4299	NA	NA
S126	EP0032	EP0032	2	24	BICF2P948655	BICF2P894003	45199777	48499513	3299.74	395	2	1*
S126	EP0033	EP0033	2	24	BICF2P948655	BICF2P894003	45199777	48499513	3299.74	395	2	1
S126	EP0034	EP0034	2	24	BICF2P948655	BICF2P894003	45199777	48499513	3299.74	395	2	1
S126	CON	3	03:00:00	24	BICF2P948655	BICF2P894003	45199777	48499513	3299.74	395	NA	NA
S126	UNION	3	03:00:00	24	BICF2P948655	BICF2P894003	45199777	48499513	3299.74	395	NA	NA
S127	EP0032	EP0032	2	25	BICF2G630467569	BICF2S23514086	13598906	24453105	10854.2	949	2	1*
S127	EP0033	EP0033	2	25	BICF2S23637753	BICF2S2319853	16751821	17937530	1185.71	101	2	1
S127	EP0034	EP0034	2	25	BICF2S23637753	BICF2S2319853	16751821	17937530	1185.71	101	2	1
S127	CON	3	03:00:00	25	BICF2S23637753	BICF2S2319853	16751821	17937530	1185.71	101	NA	NA
S127	UNION	3	03:00:00	25	BICF2G630467569	BICF2S23514086	13598906	24453105	10854.2	949	NA	NA
S128	EP0032	EP0032	2	25	BICF2G630467569	BICF2S23514086	13598906	24453105	10854.2	949	1	1
S128	EP0033	EP0033	2	25	BICF2S23056261	CHR25_25963298	23946599	26119181	2172.58	196	1	1
S128	EP0034	EP0034	2	25	BICF2S2346623	CHR25_25963298	24347134	26119181	1772.05	158	2	1*
S128	CON	3	03:00:00	25	BICF2S2346623	BICF2S23514086	24347134	24453105	105.972	10	NA	NA
S128	UNION	3	03:00:00	25	BICF2G630467569	CHR25_25963298	13598906	26119181	12520.3	1097	NA	NA
S129	EP0032	EP0032	2	25	BICF2S2313765	BICF2P609574	36806191	38127063	1320.87	131	1	1*
S129	EP0034	EP0034	2	25	BICF2S2313765	BICF2P234268	36806191	39182223	2376.03	225	1	1
S129	EP0033	EP0033	2	25	TIGRP2P330346_RS8736388	BICF2P359569	37852050	39527039	1674.99	142	0	2*
S129	CON	3	03:00:00	25	TIGRP2P330346_RS8736388	BICF2P609574	37852050	38127063	275.014	22	NA	NA
S129	UNION	3	03:00:00	25	BICF2S2313765	BICF2P359569	36806191	39527039	2720.85	251	NA	NA
S130	EP0032	EP0032	2	25	BICF2S22918682	BICF2P606658	39104748	42578175	3473.43	343	2	1*
S130	EP0033	EP0033	2	25	TIGRP2P330346_RS8736388	BICF2P359569	37852050	39527039	1674.99	142	1	1
S130	EP0034	EP0034	2	25	BICF2S2313765	BICF2P234268	36806191	39182223	2376.03	225	1	1
S130	CON	3	03:00:00	25	BICF2S22918682	BICF2P234268	39104748	39182223	77.476	8	NA	NA
S130	UNION	3	03:00:00	25	BICF2S2313765	BICF2P606658	36806191	42578175	5771.98	560	NA	NA
S131	EP0015	EP0015	2	25	BICF2P755247	BICF2P217508	41378439	42522495	1144.06	108	2	1*
S131	EP0032	EP0032	2	25	BICF2S22918682	BICF2P606658	39104748	42578175	3473.43	343	2	1
S131	EP0034	EP0034	2	25	BICF2P755247	BICF2G630104044	41378439	42536785	1158.35	109	2	1
S131	CON	3	03:00:00	25	BICF2P755247	BICF2P217508	41378439	42522495	1144.06	108	NA	NA
S131	UNION	3	03:00:00	25	BICF2S22918682	BICF2P606658	39104748	42578175	3473.43	343	NA	NA
S132	EP0015	EP0015	2	26	TIGRP2P340276_RS8902723	BICF2S23356527	23780861	25146064	1365.2	186	1	1*
S132	EP0016	EP0016	2	26	TIGRP2P340276_RS8902723	BICF2S23356527	23780861	25146064	1365.2	186	1	1
S132	EP0034	EP0034	2	26	BICF2S23154785	BICF2G630191119	25200	39250987	39225.8	3948	0	2*
S132	CON	3	03:00:00	26	TIGRP2P340276_RS8902723	BICF2S23356527	23780861	25146064	1365.2	186	NA	NA
S132	UNION	3	03:00:00	26	BICF2S23154785	BICF2G630191119	25200	39250987	39225.8	3948	NA	NA
S133	EP0032	EP0032	2	27	CHRUN_JH373295_137422	BICF2G630142608	178280	33976790	33798.5	3116	2	1*
S133	EP0033	EP0033	2	27	CHRUN_JH373295_137422	BICF2G630149820	178280	22527423	22349.1	2099	1	1
S133	EP0034	EP0034	2	27	BICF2P30953	CHR27_5364442	21834444	41285438	19451	1788	1	1
S133	CON	3	03:00:00	27	BICF2P30953	BICF2G630149820	21834444	22527423	692.98	61	NA	NA
S133	UNION	3	03:00:00	27	CHRUN_JH373295_137422	CHR27_5364442	178280	41285438	41107.2	3826	NA	NA
S134	EP0016	EP0016	2	27	BICF2S23233200	BICF2S23416278	23678203	25041822	1363.62	117	2	1*
S134	EP0032	EP0032	2	27	CHRUN_JH373295_137422	BICF2G630142608	178280	33976790	33798.5	3116	2	1
S134	EP0034	EP0034	2	27	BICF2P30953	CHR27_5364442	21834444	41285438	19451	1788	2	1
S134	CON	3	03:00:00	27	BICF2S23233200	BICF2S23416278	23678203	25041822	1363.62	117	NA	NA
S134	UNION	3	03:00:00	27	CHRUN_JH373295_137422	CHR27_5364442	178280	41285438	41107.2	3826	NA	NA
S135	EP0015	EP0015	2	29	CHR29_9092145	BICF2S23241117	9579681	11215764	1636.08	143	1	1*
S135	EP0016	EP0016	2	29	CHR29_9092145	BICF2S23241117	9579681	11215764	1636.08	143	1	1
S135	EP0033	EP0033	2	29	BICF2P938128	BICF2P1458873	7142692	14776500	7633.81	691	0	2*
S135	CON	3	03:00:00	29	CHR29_9092145	BICF2S23241117	9579681	11215764	1636.08	143	NA	NA
S135	UNION	3	03:00:00	29	BICF2P938128	BICF2P1458873	7142692	14776500	7633.81	691	NA	NA
S136	EP0033	EP0033	2	30	BICF2G630402798	BICF2S2446112	25053793	27984501	2930.71	274	1	1*
S136	EP0034	EP0034	2	30	BICF2G630402798	BICF2S2446112	25053793	27984501	2930.71	274	1	1
S136	EP0016	EP0016	2	30	TIGRP2P369877_RS9139844	BICF2P447727	21740462	26216266	4475.81	438	0	2*
S136	CON	3	03:00:00	30	BICF2G630402798	BICF2P447727	25053793	26216266	1162.47	103	NA	NA
S136	UNION	3	03:00:00	30	TIGRP2P369877_RS9139844	BICF2S2446112	21740462	27984501	6244.04	609	NA	NA
S137	EP0015	EP0015	2	31	TIGRP2P384691_RS9149463	BICF2G630728644	401482	5645093	5243.61	431	1	1*
S137	EP0016	EP0016	2	31	TIGRP2P384691_RS9149463	BICF2G630728644	401482	5645093	5243.61	431	1	1
S137	EP0033	EP0033	2	31	TIGRP2P374959_RS8538740	BICF2P992579	373211	2322551	1949.34	171	0	2*
S137	CON	3	03:00:00	31	TIGRP2P384691_RS9149463	BICF2P992579	401482	2322551	1921.07	167	NA	NA
S137	UNION	3	03:00:00	31	TIGRP2P374959_RS8538740	BICF2G630728644	373211	5645093	5271.88	435	NA	NA
S138	EP0015	EP0015	2	31	TIGRP2P384691_RS9149463	BICF2G630728644	401482	5645093	5243.61	431	1	1*
S138	EP0016	EP0016	2	31	TIGRP2P384691_RS9149463	BICF2G630728644	401482	5645093	5243.61	431	1	1
S138	EP0033	EP0033	2	31	BICF2G630727278	BICF2P956520	2764087	15086833	12322.7	1031	0	2*
S138	CON	3	03:00:00	31	BICF2G630727278	BICF2G630728644	2764087	5645093	2881.01	228	NA	NA
S138	UNION	3	03:00:00	31	TIGRP2P384691_RS9149463	BICF2P956520	401482	15086833	14685.4	1234	NA	NA
S139	EP0015	EP0015	2	31	BICF2G630729007	TIGRP2P375465_RS9209024	6015220	7726731	1711.51	139	1	1*
S139	EP0016	EP0016	2	31	BICF2G630729007	TIGRP2P375465_RS9209024	6015220	7726731	1711.51	139	1	1
S139	EP0033	EP0033	2	31	BICF2G630727278	BICF2P956520	2764087	15086833	12322.7	1031	0	2*
S139	CON	3	03:00:00	31	BICF2G630729007	TIGRP2P375465_RS9209024	6015220	7726731	1711.51	139	NA	NA
S139	UNION	3	03:00:00	31	BICF2G630727278	BICF2P956520	2764087	15086833	12322.7	1031	NA	NA
S140	EP0032	EP0032	2	31	BICF2P636689	BICF2P1011441	24740330	26871359	2131.03	204	2	1*
S140	EP0033	EP0033	2	31	BICF2P636689	BICF2P1011441	24740330	26871359	2131.03	204	2	1
S140	EP0034	EP0034	2	31	BICF2P636689	BICF2P1011441	24740330	26871359	2131.03	204	2	1
S140	CON	3	03:00:00	31	BICF2P636689	BICF2P1011441	24740330	26871359	2131.03	204	NA	NA
S140	UNION	3	03:00:00	31	BICF2P636689	BICF2P1011441	24740330	26871359	2131.03	204	NA	NA
S141	EP0032	EP0032	2	32	BICF2P749919	BICF2P406471	16954893	30522799	13567.9	1205	1	1*
S141	EP0034	EP0034	2	32	BICF2P749919	BICF2P51475	16954893	34228867	17274	1560	1	1
S141	EP0033	EP0033	2	32	CHR32_24332167	BICF2G630590356	15550195	17650577	2100.38	189	0	2*
S141	CON	3	03:00:00	32	BICF2P749919	BICF2G630590356	16954893	17650577	695.685	57	NA	NA
S141	UNION	3	03:00:00	32	CHR32_24332167	BICF2P51475	15550195	34228867	18678.7	1692	NA	NA
S142	EP0032	EP0032	2	32	BICF2S23524507	BICF2S23542414	38603960	39929480	1325.52	142	1	1*
S142	EP0033	EP0033	2	32	BICF2P802215	CHR32_43908	38647713	40158046	1510.33	156	1	1
S142	EP0016	EP0016	2	32	BICF2G630600742	CHR32_43908	35218977	40158046	4939.07	436	0	2*
S142	CON	3	03:00:00	32	BICF2P802215	BICF2S23542414	38647713	39929480	1281.77	137	NA	NA
S142	UNION	3	03:00:00	32	BICF2G630600742	CHR32_43908	35218977	40158046	4939.07	436	NA	NA
S143	EP0015	EP0015	2	34	TIGRP2P396378_RS8929008	BICF2P342806	21617456	23326651	1709.2	170	2	1*
S143	EP0033	EP0033	2	34	BICF2S23354251	BICF2G630453995	13008653	31989548	18980.9	1724	2	1
S143	EP0034	EP0034	2	34	TIGRP2P396056_RS8786443	BICF2G630453995	20220848	31989548	11768.7	1088	2	1
S143	CON	3	03:00:00	34	TIGRP2P396378_RS8929008	BICF2P342806	21617456	23326651	1709.2	170	NA	NA
S143	UNION	3	03:00:00	34	BICF2S23354251	BICF2G630453995	13008653	31989548	18980.9	1724	NA	NA
S144	EP0015	EP0015	2	35	BICF2G630775344	BICF2G630777295	18953823	21506696	2552.87	212	1	1*
S144	EP0016	EP0016	2	35	BICF2S22944082	BICF2G630777295	20362275	21506696	1144.42	101	1	1
S144	EP0032	EP0032	2	35	BICF2S23331243	BICF2P344772	18306608	28000862	9694.25	1037	0	2*
S144	CON	3	03:00:00	35	BICF2S22944082	BICF2G630777295	20362275	21506696	1144.42	101	NA	NA
S144	UNION	3	03:00:00	35	BICF2S23331243	BICF2P344772	18306608	28000862	9694.25	1037	NA	NA
S145	EP0015	EP0015	2	36	BICF2G630760526	BICF2G630759365	19461319	20719477	1258.16	123	2	1*
S145	EP0016	EP0016	2	36	BICF2G630760526	BICF2G630759365	19461319	20719477	1258.16	123	2	1
S145	EP0033	EP0033	2	36	BICF2G630761659	BICF2G630759365	17784245	20719477	2935.23	289	2	1
S145	CON	3	03:00:00	36	BICF2G630760526	BICF2G630759365	19461319	20719477	1258.16	123	NA	NA
S145	UNION	3	03:00:00	36	BICF2G630761659	BICF2G630759365	17784245	20719477	2935.23	289	NA	NA
S146	EP0015	EP0015	2	37	TIGRP2P420731_RS8830497	BICF2S23255463	22316264	23645467	1329.2	153	2	1*
S146	EP0032	EP0032	2	37	BICF2S2313382	BICF2S23314471	20364737	22377315	2012.58	178	2	1
S146	EP0033	EP0033	2	37	BICF2S2313382	BICF2S23314471	20364737	22377315	2012.58	178	2	1
S146	CON	3	03:00:00	37	TIGRP2P420731_RS8830497	BICF2S23314471	22316264	22377315	61.052	13	NA	NA
S146	UNION	3	03:00:00	37	BICF2S2313382	BICF2S23255463	20364737	23645467	3280.73	318	NA	NA
S147	EP0032	EP0032	2	38	BICF2P770924	BICF2S23650709	11030056	18411168	7381.11	773	2	1*
S147	EP0033	EP0033	2	38	BICF2P16703	BICF2S23650709	17017584	18411168	1393.59	167	2	1
S147	EP0034	EP0034	2	38	BICF2P16703	BICF2S23650709	17017584	18411168	1393.59	167	2	1
S147	CON	3	03:00:00	38	BICF2P16703	BICF2S23650709	17017584	18411168	1393.59	167	NA	NA
S147	UNION	3	03:00:00	38	BICF2P770924	BICF2S23650709	11030056	18411168	7381.11	773	NA	NA
S148	EP0032	EP0032	2	39	BICF2G630533758	BICF2P337187	25804167	34230151	8425.99	562	2	1*
S148	EP0033	EP0033	2	39	BICF2G630533758	BICF2P337187	25804167	34230151	8425.99	562	2	1
S148	EP0034	EP0034	2	39	BICF2P528367	BICF2P337187	25212121	34230151	9018.03	602	2	1
S148	CON	3	03:00:00	39	BICF2G630533758	BICF2P337187	25804167	34230151	8425.99	562	NA	NA
S148	UNION	3	03:00:00	39	BICF2P528367	BICF2P337187	25212121	34230151	9018.03	602	NA	NA
S149	EP0032	EP0032	2	39	BICF2G6309910	BICF2G6308107	93788499	98723930	4935.43	285	2	1*
S149	EP0033	EP0033	2	39	BICF2G6309910	BICF2G6304715	93788499	111285887	17497.4	1008	2	1
S149	EP0034	EP0034	2	39	BICF2G6309910	BICF2G6304715	93788499	111285887	17497.4	1008	2	1
S149	CON	3	03:00:00	39	BICF2G6309910	BICF2G6308107	93788499	98723930	4935.43	285	NA	NA
S149	UNION	3	03:00:00	39	BICF2G6309910	BICF2G6304715	93788499	111285887	17497.4	1008	NA	NA
S150	EP0015	EP0015	2	1	CHRUN_JH373247_391756	BICF2S23543570	63551	7638375	7574.82	615	0	1*
S150	EP0034	EP0034	2	1	CHRUN_JH373247_391756	BICF2P112313	63551	8152302	8088.75	662	0	2*
S150	CON	2	02:00:00	1	CHRUN_JH373247_391756	BICF2S23543570	63551	7638375	7574.82	615	NA	NA
S150	UNION	2	02:00:00	1	CHRUN_JH373247_391756	BICF2P112313	63551	8152302	8088.75	662	NA	NA
S151	EP0015	EP0015	2	1	BICF2P799026	TIGRP2P7974_RS8878364	7728294	9382761	1654.47	152	1	1*
S151	EP0034	EP0034	2	1	CHRUN_JH373247_391756	BICF2P112313	63551	8152302	8088.75	662	1	1
S151	CON	2	02:00:00	1	BICF2P799026	BICF2P112313	7728294	8152302	424.009	42	NA	NA
S151	UNION	2	02:00:00	1	CHRUN_JH373247_391756	TIGRP2P7974_RS8878364	63551	9382761	9319.21	772	NA	NA
S152	EP0015	EP0015	2	1	BICF2P799026	TIGRP2P7974_RS8878364	7728294	9382761	1654.47	152	0	1*
S152	EP0034	EP0034	2	1	BICF2P463407	BICF2P6662	9093965	11749087	2655.12	191	0	2*
S152	CON	2	02:00:00	1	BICF2P463407	TIGRP2P7974_RS8878364	9093965	9382761	288.797	30	NA	NA
S152	UNION	2	02:00:00	1	BICF2P799026	BICF2P6662	7728294	11749087	4020.79	313	NA	NA
S153	EP0033	EP0033	2	1	BICF2P724135	BICF2S2416390	31398529	54115933	22717.4	2103	1	1*
S153	EP0034	EP0034	2	1	CHR1_25820717	BICF2G630717377	26044046	31556487	5512.44	524	1	1
S153	CON	2	02:00:00	1	BICF2P724135	BICF2G630717377	31398529	31556487	157.959	15	NA	NA
S153	UNION	2	02:00:00	1	CHR1_25820717	BICF2S2416390	26044046	54115933	28071.9	2612	NA	NA
S154	EP0015	EP0015	2	1	BICF2S22953568	CHR1_107454219	86640008	108128343	21488.3	2032	0	1*
S154	EP0034	EP0034	2	1	BICF2P717515	BICF2P344001	98267209	99601627	1334.42	127	0	2*
S154	CON	2	02:00:00	1	BICF2P717515	BICF2P344001	98267209	99601627	1334.42	127	NA	NA
S154	UNION	2	02:00:00	1	BICF2S22953568	CHR1_107454219	86640008	108128343	21488.3	2032	NA	NA
S155	EP0032	EP0032	2	1	BICF2P1032874	CHR1_119458079	117645627	120301740	2656.11	332	1	1*
S155	EP0034	EP0034	2	1	BICF2S2336087	CHR1_119458079	117587132	120301740	2714.61	342	1	1
S155	CON	2	02:00:00	1	BICF2P1032874	CHR1_119458079	117645627	120301740	2656.11	332	NA	NA
S155	UNION	2	02:00:00	1	BICF2S2336087	CHR1_119458079	117587132	120301740	2714.61	342	NA	NA
S156	EP0033	EP0033	2	2	BICF2G630787454	TIGRP2P19534_RS9252879	255451	12075652	11820.2	938	1	1*
S156	EP0034	EP0034	2	2	BICF2G630675714	CHR2_14707410	7570945	12548592	4977.65	378	1	1
S156	CON	2	02:00:00	2	BICF2G630675714	TIGRP2P19534_RS9252879	7570945	12075652	4504.71	353	NA	NA
S156	UNION	2	02:00:00	2	BICF2G630787454	CHR2_14707410	255451	12548592	12293.1	963	NA	NA
S157	EP0033	EP0033	2	2	BICF2G630673822	BICF2S23660718	12234146	23231542	10997.4	838	1	1*
S157	EP0034	EP0034	2	2	BICF2G630675714	CHR2_14707410	7570945	12548592	4977.65	378	1	1
S157	CON	2	02:00:00	2	BICF2G630673822	CHR2_14707410	12234146	12548592	314.447	18	NA	NA
S157	UNION	2	02:00:00	2	BICF2G630675714	BICF2S23660718	7570945	23231542	15660.6	1198	NA	NA
S158	EP0032	EP0032	2	2	CHR2_19384894	BICF2P361003	18332767	21395332	3062.57	262	0	1*
S158	EP0033	EP0033	2	2	BICF2G630673822	BICF2S23660718	12234146	23231542	10997.4	838	0	2*
S158	CON	2	02:00:00	2	CHR2_19384894	BICF2P361003	18332767	21395332	3062.57	262	NA	NA
S158	UNION	2	02:00:00	2	BICF2G630673822	BICF2S23660718	12234146	23231542	10997.4	838	NA	NA
S159	EP0015	EP0015	2	2	BICF2P1394794	BICF2P51768	36641953	37981981	1340.03	108	1	1*
S159	EP0016	EP0016	2	2	BICF2P1394794	BICF2P51768	36641953	37981981	1340.03	108	1	1
S159	CON	2	02:00:00	2	BICF2P1394794	BICF2P51768	36641953	37981981	1340.03	108	NA	NA
S159	UNION	2	02:00:00	2	BICF2P1394794	BICF2P51768	36641953	37981981	1340.03	108	NA	NA
S160	EP0033	EP0033	2	3	BICF2G630703937	BICF2P553191	18031530	22773568	4742.04	365	1	1*
S160	EP0034	EP0034	2	3	BICF2G630703937	BICF2P553191	18031530	22773568	4742.04	365	1	1
S160	CON	2	02:00:00	3	BICF2G630703937	BICF2P553191	18031530	22773568	4742.04	365	NA	NA
S160	UNION	2	02:00:00	3	BICF2G630703937	BICF2P553191	18031530	22773568	4742.04	365	NA	NA
S161	EP0015	EP0015	2	3	BICF2G630706036	BICF2G630337665	30638195	32042549	1404.36	115	1	1*
S161	EP0016	EP0016	2	3	BICF2G630705282	BICF2P497923	29453054	30720211	1267.16	114	1	1
S161	CON	2	02:00:00	3	BICF2G630706036	BICF2P497923	30638195	30720211	82.017	9	NA	NA
S161	UNION	2	02:00:00	3	BICF2G630705282	BICF2G630337665	29453054	32042549	2589.5	220	NA	NA
S162	EP0016	EP0016	2	3	TIGRP2P42919_RS8861158	BICF2P576935	42636209	48102371	5466.16	453	1	1*
S162	EP0032	EP0032	2	3	BICF2G630341492	TIGRP2P46882_RS8996331	44613414	56653041	12039.6	1167	1	1
S162	CON	2	02:00:00	3	BICF2G630341492	BICF2P576935	44613414	48102371	3488.96	301	NA	NA
S162	UNION	2	02:00:00	3	TIGRP2P42919_RS8861158	TIGRP2P46882_RS8996331	42636209	56653041	14016.8	1319	NA	NA
S163	EP0032	EP0032	2	4	BICF2G630173432	BICF2P925104	79738168	81887854	2149.69	175	1	1*
S163	EP0033	EP0033	2	4	BICF2G630173432	BICF2P925104	79738168	81887854	2149.69	175	1	1
S163	CON	2	02:00:00	4	BICF2G630173432	BICF2P925104	79738168	81887854	2149.69	175	NA	NA
S163	UNION	2	02:00:00	4	BICF2G630173432	BICF2P925104	79738168	81887854	2149.69	175	NA	NA
S164	EP0032	EP0032	2	4	TIGRP2P68026_RS9180931	BICF2G630181803	87129659	88980051	1850.39	181	1	1*
S164	EP0033	EP0033	2	4	TIGRP2P68026_RS9180931	BICF2G630181803	87129659	88980051	1850.39	181	1	1
S164	CON	2	02:00:00	4	TIGRP2P68026_RS9180931	BICF2G630181803	87129659	88980051	1850.39	181	NA	NA
S164	UNION	2	02:00:00	4	TIGRP2P68026_RS9180931	BICF2G630181803	87129659	88980051	1850.39	181	NA	NA
S165	EP0016	EP0016	2	5	BICF2P1157824	BICF2P185733	11265997	12668706	1402.71	133	0	1*
S165	EP0033	EP0033	2	5	BICF2S23030198	BICF2S2326462	11638381	18497932	6859.55	723	0	2*
S165	CON	2	02:00:00	5	BICF2S23030198	BICF2P185733	11638381	12668706	1030.33	93	NA	NA
S165	UNION	2	02:00:00	5	BICF2P1157824	BICF2S2326462	11265997	18497932	7231.94	763	NA	NA
S166	EP0015	EP0015	2	5	BICF2P1350676	BICF2P683055	22597289	40140576	17543.3	1777	1	1*
S166	EP0016	EP0016	2	5	BICF2G630184802	BICF2G630185948	36221264	38246108	2024.85	183	1	1
S166	CON	2	02:00:00	5	BICF2G630184802	BICF2G630185948	36221264	38246108	2024.85	183	NA	NA
S166	UNION	2	02:00:00	5	BICF2P1350676	BICF2P683055	22597289	40140576	17543.3	1777	NA	NA
S167	EP0015	EP0015	2	6	BICF2P666665	BICF2G630583509	21763212	32894432	11131.2	1060	1	1*
S167	EP0033	EP0033	2	6	BICF2P666665	BICF2S23532804	21763212	23002220	1239.01	132	1	1
S167	CON	2	02:00:00	6	BICF2P666665	BICF2S23532804	21763212	23002220	1239.01	132	NA	NA
S167	UNION	2	02:00:00	6	BICF2P666665	BICF2G630583509	21763212	32894432	11131.2	1060	NA	NA
S168	EP0015	EP0015	2	6	BICF2P1290830	BICF2P1305621	35416179	50071446	14655.3	1359	1	1*
S168	EP0016	EP0016	2	6	BICF2G630579687	BICF2G630578162	47075947	48448705	1372.76	118	1	1
S168	CON	2	02:00:00	6	BICF2G630579687	BICF2G630578162	47075947	48448705	1372.76	118	NA	NA
S168	UNION	2	02:00:00	6	BICF2P1290830	BICF2P1305621	35416179	50071446	14655.3	1359	NA	NA
S169	EP0015	EP0015	2	6	BICF2P1290830	BICF2P1305621	35416179	50071446	14655.3	1359	1	1*
S169	EP0033	EP0033	2	6	BICF2P1283940	BICF2P236916	50034548	52398519	2363.97	227	1	1
S169	CON	2	02:00:00	6	BICF2P1283940	BICF2P1305621	50034548	50071446	36.899	4	NA	NA
S169	UNION	2	02:00:00	6	BICF2P1290830	BICF2P236916	35416179	52398519	16982.3	1582	NA	NA
S170	EP0032	EP0032	2	6	BICF2S2343856	TIGRP2P87139_RS8709997	59368230	60816162	1447.93	146	1	1*
S170	EP0034	EP0034	2	6	BICF2S2343856	TIGRP2P87139_RS8709997	59368230	60816162	1447.93	146	1	1
S170	CON	2	02:00:00	6	BICF2S2343856	TIGRP2P87139_RS8709997	59368230	60816162	1447.93	146	NA	NA
S170	UNION	2	02:00:00	6	BICF2S2343856	TIGRP2P87139_RS8709997	59368230	60816162	1447.93	146	NA	NA
S171	EP0032	EP0032	2	6	TIGRP2P90178_RS8568020	BICF2G630570238	75919538	77228476	1308.94	122	1	1*
S171	EP0033	EP0033	2	6	TIGRP2P90178_RS8568020	BICF2G630570417	75919538	77060411	1140.87	105	1	1
S171	CON	2	02:00:00	6	TIGRP2P90178_RS8568020	BICF2G630570417	75919538	77060411	1140.87	105	NA	NA
S171	UNION	2	02:00:00	6	TIGRP2P90178_RS8568020	BICF2G630570238	75919538	77228476	1308.94	122	NA	NA
S172	EP0015	EP0015	2	7	BICF2G630553575	BICF2P1195666	16055533	35785496	19730	1854	1	1*
S172	EP0016	EP0016	2	7	BICF2G630552648	TIGRP2P91982_RS8840765	15098053	16266368	1168.32	122	1	1
S172	CON	2	02:00:00	7	BICF2G630553575	TIGRP2P91982_RS8840765	16055533	16266368	210.836	24	NA	NA
S172	UNION	2	02:00:00	7	BICF2G630552648	BICF2P1195666	15098053	35785496	20687.4	1952	NA	NA
S173	EP0033	EP0033	2	7	BICF2P1101348	BICF2G630558822	24501297	53951821	29450.5	2725	1	1*
S173	EP0034	EP0034	2	7	TIGRP2P98951_RS9124080	BICF2G630558822	51131197	53951821	2820.62	233	1	1
S173	CON	2	02:00:00	7	TIGRP2P98951_RS9124080	BICF2G630558822	51131197	53951821	2820.62	233	NA	NA
S173	UNION	2	02:00:00	7	BICF2P1101348	BICF2G630558822	24501297	53951821	29450.5	2725	NA	NA
S174	EP0016	EP0016	2	7	CHR7_69563494	BICF2P466540	69625544	80979059	11353.5	1101	0	1*
S174	EP0032	EP0032	2	7	BICF2G63084853	BICF2P466540	67582282	80979059	13396.8	1268	0	2*
S174	CON	2	02:00:00	7	CHR7_69563494	BICF2P466540	69625544	80979059	11353.5	1101	NA	NA
S174	UNION	2	02:00:00	7	BICF2G63084853	BICF2P466540	67582282	80979059	13396.8	1268	NA	NA
S175	EP0015	EP0015	2	8	BICF2P1423950	BICF2P509390	13014135	15710741	2696.61	208	1	1*
S175	EP0016	EP0016	2	8	BICF2P1423950	BICF2P509390	13014135	15710741	2696.61	208	1	1
S175	CON	2	02:00:00	8	BICF2P1423950	BICF2P509390	13014135	15710741	2696.61	208	NA	NA
S175	UNION	2	02:00:00	8	BICF2P1423950	BICF2P509390	13014135	15710741	2696.61	208	NA	NA
S176	EP0015	EP0015	2	8	BICF2S23422869	BICF2P1275082	31398776	33570218	2171.44	176	1	1*
S176	EP0016	EP0016	2	8	BICF2S23422869	BICF2P1275082	31398776	33570218	2171.44	176	1	1
S176	CON	2	02:00:00	8	BICF2S23422869	BICF2P1275082	31398776	33570218	2171.44	176	NA	NA
S176	UNION	2	02:00:00	8	BICF2S23422869	BICF2P1275082	31398776	33570218	2171.44	176	NA	NA
S177	EP0015	EP0015	2	9	BICF2P1468397	BICF2P567571	27979621	31395366	3415.75	289	0	1*
S177	EP0033	EP0033	2	9	BICF2G630834549	BICF2P923313	31046650	52175107	21128.5	2298	0	2*
S177	CON	2	02:00:00	9	BICF2G630834549	BICF2P567571	31046650	31395366	348.717	33	NA	NA
S177	UNION	2	02:00:00	9	BICF2P1468397	BICF2P923313	27979621	52175107	24195.5	2554	NA	NA
S178	EP0032	EP0032	2	9	BICF2G630835632	BICF2G630836132	33121264	34293305	1172.04	106	1	1*
S178	EP0033	EP0033	2	9	BICF2G630834549	BICF2P923313	31046650	52175107	21128.5	2298	1	1
S178	CON	2	02:00:00	9	BICF2G630835632	BICF2G630836132	33121264	34293305	1172.04	106	NA	NA
S178	UNION	2	02:00:00	9	BICF2G630834549	BICF2P923313	31046650	52175107	21128.5	2298	NA	NA
S179	EP0015	EP0015	2	9	BICF2G630475372	BICF2P668937	57270929	58603796	1332.87	145	1	1*
S179	EP0016	EP0016	2	9	CHR9_55179514	CHR9_57415001	55267358	57501222	2233.86	269	1	1
S179	CON	2	02:00:00	9	BICF2G630475372	CHR9_57415001	57270929	57501222	230.294	20	NA	NA
S179	UNION	2	02:00:00	9	CHR9_55179514	BICF2P668937	55267358	58603796	3336.44	394	NA	NA
S180	EP0033	EP0033	2	10	BICF2P675624	BICF2P1329068	22155760	23763587	1607.83	161	0	1*
S180	EP0034	EP0034	2	10	BICF2S2361396	CHR10_21544668	8970814	22507465	13536.7	1166	0	2*
S180	CON	2	02:00:00	10	BICF2P675624	CHR10_21544668	22155760	22507465	351.706	32	NA	NA
S180	UNION	2	02:00:00	10	BICF2S2361396	BICF2P1329068	8970814	23763587	14792.8	1295	NA	NA
S181	EP0015	EP0015	2	11	BICF2P640630	TIGRP2P148436_RS9107108	17756748	20774000	3017.25	267	1	1*
S181	EP0033	EP0033	2	11	BICF2G630293675	BICF2S23410100	14651590	17821293	3169.7	290	1	1
S181	CON	2	02:00:00	11	BICF2P640630	BICF2S23410100	17756748	17821293	64.546	8	NA	NA
S181	UNION	2	02:00:00	11	BICF2G630293675	TIGRP2P148436_RS9107108	14651590	20774000	6122.41	549	NA	NA
S182	EP0033	EP0033	2	11	BICF2G630307930	BICF2P1089090	71738158	74803229	3065.07	348	1	1*
S182	EP0034	EP0034	2	11	TIGRP2P152343_RS8597595	BICF2S23334346	67511097	71819511	4308.41	449	1	1
S182	CON	2	02:00:00	11	BICF2G630307930	BICF2S23334346	71738158	71819511	81.354	20	NA	NA
S182	UNION	2	02:00:00	11	TIGRP2P152343_RS8597595	BICF2P1089090	67511097	74803229	7292.13	777	NA	NA
S183	EP0015	EP0015	2	12	BICF2P633829	BICF2P539698	37774141	39550163	1776.02	144	1	1*
S183	EP0016	EP0016	2	12	BICF2P633829	BICF2P539698	37774141	39550163	1776.02	144	1	1
S183	CON	2	02:00:00	12	BICF2P633829	BICF2P539698	37774141	39550163	1776.02	144	NA	NA
S183	UNION	2	02:00:00	12	BICF2P633829	BICF2P539698	37774141	39550163	1776.02	144	NA	NA
S184	EP0016	EP0016	2	12	BICF2P1088703	TIGRP2P168485_RS9136131	44031908	52510184	8478.28	749	1	1*
S184	EP0034	EP0034	2	12	BICF2P656692	BICF2P420959	41250779	47364936	6114.16	544	1	1
S184	CON	2	02:00:00	12	BICF2P1088703	BICF2P420959	44031908	47364936	3333.03	308	NA	NA
S184	UNION	2	02:00:00	12	BICF2P656692	TIGRP2P168485_RS9136131	41250779	52510184	11259.4	985	NA	NA
S185	EP0015	EP0015	2	12	BICF2P218569	TIGRP2P174000_RS8757648	68691101	72962817	4271.72	425	1	1*
S185	EP0016	EP0016	2	12	BICF2P218569	TIGRP2P174000_RS8757648	68691101	72962817	4271.72	425	1	1
S185	CON	2	02:00:00	12	BICF2P218569	TIGRP2P174000_RS8757648	68691101	72962817	4271.72	425	NA	NA
S185	UNION	2	02:00:00	12	BICF2P218569	TIGRP2P174000_RS8757648	68691101	72962817	4271.72	425	NA	NA
S186	EP0015	EP0015	2	13	BICF2G630617014	BICF2P292633	25198610	34533952	9335.34	854	1	1*
S186	EP0016	EP0016	2	13	BICF2G630617102	BICF2P565250	25270214	39158457	13888.2	1264	1	1
S186	CON	2	02:00:00	13	BICF2G630617102	BICF2P292633	25270214	34533952	9263.74	848	NA	NA
S186	UNION	2	02:00:00	13	BICF2G630617014	BICF2P565250	25198610	39158457	13959.8	1270	NA	NA
S187	EP0016	EP0016	2	13	BICF2P941171	BICF2P1081147	52886617	57210512	4323.9	341	0	1*
S187	EP0032	EP0032	2	13	BICF2P305865	CHR13_58294267	47896923	59132129	11235.2	921	0	2*
S187	CON	2	02:00:00	13	BICF2P941171	BICF2P1081147	52886617	57210512	4323.9	341	NA	NA
S187	UNION	2	02:00:00	13	BICF2P305865	CHR13_58294267	47896923	59132129	11235.2	921	NA	NA
S188	EP0016	EP0016	2	14	BICF2S23522487	BICF2P1312104	16999921	35217973	18218.1	1552	1	1*
S188	EP0033	EP0033	2	14	BICF2G630516971	BICF2G630523374	21544	20294352	20272.8	1697	1	1
S188	CON	2	02:00:00	14	BICF2S23522487	BICF2G630523374	16999921	20294352	3294.43	299	NA	NA
S188	UNION	2	02:00:00	14	BICF2G630516971	BICF2P1312104	21544	35217973	35196.4	2950	NA	NA
S189	EP0016	EP0016	2	14	BICF2S23522487	BICF2P1312104	16999921	35217973	18218.1	1552	1	1*
S189	EP0033	EP0033	2	14	BICF2G630526281	BICF2G630527741	32087236	35039092	2951.86	228	1	1
S189	CON	2	02:00:00	14	BICF2G630526281	BICF2G630527741	32087236	35039092	2951.86	228	NA	NA
S189	UNION	2	02:00:00	14	BICF2S23522487	BICF2P1312104	16999921	35217973	18218.1	1552	NA	NA
S190	EP0016	EP0016	2	14	BICF2P369884	BICF2P733738	53452015	54744836	1292.82	109	0	1*
S190	EP0033	EP0033	2	14	BICF2P98719	CHR14_56095057	54163995	56225255	2061.26	183	0	2*
S190	CON	2	02:00:00	14	BICF2P98719	BICF2P733738	54163995	54744836	580.842	49	NA	NA
S190	UNION	2	02:00:00	14	BICF2P369884	CHR14_56095057	53452015	56225255	2773.24	243	NA	NA
S191	EP0032	EP0032	2	15	BICF2G630419756	BICF2G630416960	60168494	64665955	4497.46	410	1	1*
S191	EP0034	EP0034	2	15	BICF2G630417491	BICF2G630416960	62336905	64665955	2329.05	223	1	1
S191	CON	2	02:00:00	15	BICF2G630417491	BICF2G630416960	62336905	64665955	2329.05	223	NA	NA
S191	UNION	2	02:00:00	15	BICF2G630419756	BICF2G630416960	60168494	64665955	4497.46	410	NA	NA
S192	EP0033	EP0033	2	16	BICF2S23018299	TIGRP2P225694_RS8828646	19358822	55571260	36212.4	3274	1	1*
S192	EP0034	EP0034	2	16	BICF2P163790	G923F56S78	16087662	21421468	5333.81	503	1	1
S192	CON	2	02:00:00	16	BICF2S23018299	G923F56S78	19358822	21421468	2062.65	197	NA	NA
S192	UNION	2	02:00:00	16	BICF2P163790	TIGRP2P225694_RS8828646	16087662	55571260	39483.6	3580	NA	NA
S193	EP0015	EP0015	2	16	BICF2P54689	BICF2P1235072	59048690	60336211	1287.52	122	1	1*
S193	EP0016	EP0016	2	16	BICF2P54689	BICF2P1235072	59048690	60336211	1287.52	122	1	1
S193	CON	2	02:00:00	16	BICF2P54689	BICF2P1235072	59048690	60336211	1287.52	122	NA	NA
S193	UNION	2	02:00:00	16	BICF2P54689	BICF2P1235072	59048690	60336211	1287.52	122	NA	NA
S194	EP0032	EP0032	2	18	BICF2P371791	CHR18_42357209	28725734	42782582	14056.8	1462	1	1*
S194	EP0033	EP0033	2	18	BICF2P371791	CHR18_42357209	28725734	42782582	14056.8	1462	1	1
S194	CON	2	02:00:00	18	BICF2P371791	CHR18_42357209	28725734	42782582	14056.8	1462	NA	NA
S194	UNION	2	02:00:00	18	BICF2P371791	CHR18_42357209	28725734	42782582	14056.8	1462	NA	NA
S195	EP0016	EP0016	2	19	BICF2G63036510	BICF2G63037379	10777048	13077230	2300.18	182	0	1*
S195	EP0033	EP0033	2	19	CHR19_10104	BICF2G63039223	720714	16308403	15587.7	1220	0	2*
S195	CON	2	02:00:00	19	BICF2G63036510	BICF2G63037379	10777048	13077230	2300.18	182	NA	NA
S195	UNION	2	02:00:00	19	CHR19_10104	BICF2G63039223	720714	16308403	15587.7	1220	NA	NA
S196	EP0032	EP0032	2	19	BICF2S23013428	BICF2G630256743	46576062	47706193	1130.13	113	1	1*
S196	EP0034	EP0034	2	19	BICF2S23013428	BICF2G630256743	46576062	47706193	1130.13	113	1	1
S196	CON	2	02:00:00	19	BICF2S23013428	BICF2G630256743	46576062	47706193	1130.13	113	NA	NA
S196	UNION	2	02:00:00	19	BICF2S23013428	BICF2G630256743	46576062	47706193	1130.13	113	NA	NA
S197	EP0032	EP0032	2	20	BICF2G630447985	BICF2G630447144	51112665	53110895	1998.23	288	1	1*
S197	EP0033	EP0033	2	20	BICF2G630447985	BICF2G630447144	51112665	53110895	1998.23	288	1	1
S197	CON	2	02:00:00	20	BICF2G630447985	BICF2G630447144	51112665	53110895	1998.23	288	NA	NA
S197	UNION	2	02:00:00	20	BICF2G630447985	BICF2G630447144	51112665	53110895	1998.23	288	NA	NA
S198	EP0015	EP0015	2	20	BICF2G630446416	BICF2P215075	54319970	55436093	1116.12	129	1	1*
S198	EP0016	EP0016	2	20	BICF2G630446416	BICF2P215075	54319970	55436093	1116.12	129	1	1
S198	CON	2	02:00:00	20	BICF2G630446416	BICF2P215075	54319970	55436093	1116.12	129	NA	NA
S198	UNION	2	02:00:00	20	BICF2G630446416	BICF2P215075	54319970	55436093	1116.12	129	NA	NA
S199	EP0032	EP0032	2	22	BICF2G630337296	G1212F41S99	55601420	61542578	5941.16	667	1	1*
S199	EP0033	EP0033	2	22	TIGRP2P297829_RS8506459	G1212F41S99	57116912	61542578	4425.67	536	1	1
S199	CON	2	02:00:00	22	TIGRP2P297829_RS8506459	G1212F41S99	57116912	61542578	4425.67	536	NA	NA
S199	UNION	2	02:00:00	22	BICF2G630337296	G1212F41S99	55601420	61542578	5941.16	667	NA	NA
S200	EP0015	EP0015	2	25	BICF2G63096633	BICF2G63098604	28187983	30522691	2334.71	271	1	1*
S200	EP0016	EP0016	2	25	BICF2G63095791	BICF2P582229	27153089	31031492	3878.4	441	1	1
S200	CON	2	02:00:00	25	BICF2G63096633	BICF2G63098604	28187983	30522691	2334.71	271	NA	NA
S200	UNION	2	02:00:00	25	BICF2G63095791	BICF2P582229	27153089	31031492	3878.4	441	NA	NA
S201	EP0016	EP0016	2	27	BICF2P1468888	CHR27_8548130	36805017	38003739	1198.72	106	0	1*
S201	EP0034	EP0034	2	27	BICF2P30953	CHR27_5364442	21834444	41285438	19451	1788	0	2*
S201	CON	2	02:00:00	27	BICF2P1468888	CHR27_8548130	36805017	38003739	1198.72	106	NA	NA
S201	UNION	2	02:00:00	27	BICF2P30953	CHR27_5364442	21834444	41285438	19451	1788	NA	NA
S202	EP0015	EP0015	2	28	G1342F17S144	CHR28_1247476	262111	1390914	1128.8	110	1	1*
S202	EP0034	EP0034	2	28	CHRUN_JH373272_234142	BICF2S23215322	116162	17331707	17215.5	1588	1	1
S202	CON	2	02:00:00	28	G1342F17S144	CHR28_1247476	262111	1390914	1128.8	110	NA	NA
S202	UNION	2	02:00:00	28	CHRUN_JH373272_234142	BICF2S23215322	116162	17331707	17215.5	1588	NA	NA
S203	EP0015	EP0015	2	28	BICF2P1189541	BICF2P682794	9123001	11039058	1916.06	181	1	1*
S203	EP0034	EP0034	2	28	CHRUN_JH373272_234142	BICF2S23215322	116162	17331707	17215.5	1588	1	1
S203	CON	2	02:00:00	28	BICF2P1189541	BICF2P682794	9123001	11039058	1916.06	181	NA	NA
S203	UNION	2	02:00:00	28	CHRUN_JH373272_234142	BICF2S23215322	116162	17331707	17215.5	1588	NA	NA
S204	EP0015	EP0015	2	28	BICF2P359592	BICF2G630267079	25556566	26651710	1095.14	100	1	1*
S204	EP0016	EP0016	2	28	BICF2P359592	BICF2G630267079	25556566	26651710	1095.14	100	1	1
S204	CON	2	02:00:00	28	BICF2P359592	BICF2G630267079	25556566	26651710	1095.14	100	NA	NA
S204	UNION	2	02:00:00	28	BICF2P359592	BICF2G630267079	25556566	26651710	1095.14	100	NA	NA
S205	EP0032	EP0032	2	29	BICF2P890706	BICF2S2357417	1876640	9512538	7635.9	639	0	1*
S205	EP0033	EP0033	2	29	BICF2P938128	BICF2P1458873	7142692	14776500	7633.81	691	0	2*
S205	CON	2	02:00:00	29	BICF2P938128	BICF2S2357417	7142692	9512538	2369.85	211	NA	NA
S205	UNION	2	02:00:00	29	BICF2P890706	BICF2P1458873	1876640	14776500	12899.9	1119	NA	NA
S206	EP0033	EP0033	2	29	BICF2P938128	BICF2P1458873	7142692	14776500	7633.81	691	1	1*
S206	EP0034	EP0034	2	29	BICF2S23745380	CHR29_16418377	14664439	16886851	2222.41	184	1	1
S206	CON	2	02:00:00	29	BICF2S23745380	BICF2P1458873	14664439	14776500	112.062	10	NA	NA
S206	UNION	2	02:00:00	29	BICF2P938128	CHR29_16418377	7142692	16886851	9744.16	865	NA	NA
S207	EP0032	EP0032	2	31	BICF2S23618509	BICF2S22964934	28312329	32075058	3762.73	296	1	1*
S207	EP0034	EP0034	2	31	BICF2S23618509	BICF2S22964934	28312329	32075058	3762.73	296	1	1
S207	CON	2	02:00:00	31	BICF2S23618509	BICF2S22964934	28312329	32075058	3762.73	296	NA	NA
S207	UNION	2	02:00:00	31	BICF2S23618509	BICF2S22964934	28312329	32075058	3762.73	296	NA	NA
S208	EP0032	EP0032	2	33	CHR33_27926535	BICF2P125442	28621971	29866321	1244.35	175	1	1*
S208	EP0033	EP0033	2	33	CHR33_27926535	BICF2P125442	28621971	29866321	1244.35	175	1	1
S208	CON	2	02:00:00	33	CHR33_27926535	BICF2P125442	28621971	29866321	1244.35	175	NA	NA
S208	UNION	2	02:00:00	33	CHR33_27926535	BICF2P125442	28621971	29866321	1244.35	175	NA	NA
S209	EP0015	EP0015	2	34	CHR34_4033414	CHR34_11523314	4197613	11666322	7468.71	707	1	1*
S209	EP0016	EP0016	2	34	TIGRP2P404184_RS8752206	BICF2P1154756	7154359	10749337	3594.98	338	1	1
S209	CON	2	02:00:00	34	TIGRP2P404184_RS8752206	BICF2P1154756	7154359	10749337	3594.98	338	NA	NA
S209	UNION	2	02:00:00	34	CHR34_4033414	CHR34_11523314	4197613	11666322	7468.71	707	NA	NA
S210	EP0016	EP0016	2	34	BICF2P1389172	BICF2P668619	11735808	15028549	3292.74	272	0	1*
S210	EP0033	EP0033	2	34	BICF2S23354251	BICF2G630453995	13008653	31989548	18980.9	1724	0	2*
S210	CON	2	02:00:00	34	BICF2S23354251	BICF2P668619	13008653	15028549	2019.9	148	NA	NA
S210	UNION	2	02:00:00	34	BICF2P1389172	BICF2G630453995	11735808	31989548	20253.7	1848	NA	NA
S211	EP0033	EP0033	2	34	BICF2P1443037	BICF2P216161	37805491	39547348	1741.86	152	1	1*
S211	EP0034	EP0034	2	34	BICF2P1443037	BICF2P216161	37805491	39547348	1741.86	152	1	1
S211	CON	2	02:00:00	34	BICF2P1443037	BICF2P216161	37805491	39547348	1741.86	152	NA	NA
S211	UNION	2	02:00:00	34	BICF2P1443037	BICF2P216161	37805491	39547348	1741.86	152	NA	NA
S212	EP0016	EP0016	2	35	CHRUN_JH373238_499010	BICF2P1101321	1000761	7540877	6540.12	610	0	1*
S212	EP0033	EP0033	2	35	BICF2G630769407	BICF2G630772163	6130492	9147351	3016.86	320	0	2*
S212	CON	2	02:00:00	35	BICF2G630769407	BICF2P1101321	6130492	7540877	1410.39	141	NA	NA
S212	UNION	2	02:00:00	35	CHRUN_JH373238_499010	BICF2G630772163	1000761	9147351	8146.59	789	NA	NA
S213	EP0033	EP0033	2	35	BICF2G630769407	BICF2G630772163	6130492	9147351	3016.86	320	0	1*
S213	EP0034	EP0034	2	35	BICF2G630770892	BICF2P340593	7825385	15357534	7532.15	749	0	2*
S213	CON	2	02:00:00	35	BICF2G630770892	BICF2G630772163	7825385	9147351	1321.97	150	NA	NA
S213	UNION	2	02:00:00	35	BICF2G630769407	BICF2P340593	6130492	15357534	9227.04	919	NA	NA
S214	EP0015	EP0015	2	35	TIGRP2P407093_RS8782538	BICF2P90418	14864812	16130417	1265.61	114	0	1*
S214	EP0034	EP0034	2	35	BICF2G630770892	BICF2P340593	7825385	15357534	7532.15	749	0	2*
S214	CON	2	02:00:00	35	TIGRP2P407093_RS8782538	BICF2P340593	14864812	15357534	492.723	45	NA	NA
S214	UNION	2	02:00:00	35	BICF2G630770892	BICF2P90418	7825385	16130417	8305.03	818	NA	NA
S215	EP0015	EP0015	2	35	BICF2S23230467	BICF2P127915	16356905	18402203	2045.3	205	0	1*
S215	EP0032	EP0032	2	35	BICF2S23331243	BICF2P344772	18306608	28000862	9694.25	1037	0	2*
S215	CON	2	02:00:00	35	BICF2S23331243	BICF2P127915	18306608	18402203	95.596	15	NA	NA
S215	UNION	2	02:00:00	35	BICF2S23230467	BICF2P344772	16356905	28000862	11644	1227	NA	NA
S216	EP0032	EP0032	2	36	BICF2P280574	G1474F19S150	101974	3502148	3400.18	255	1	1*
S216	EP0033	EP0033	2	36	BICF2P280574	G1474F19S150	101974	3502148	3400.18	255	1	1
S216	CON	2	02:00:00	36	BICF2P280574	G1474F19S150	101974	3502148	3400.18	255	NA	NA
S216	UNION	2	02:00:00	36	BICF2P280574	G1474F19S150	101974	3502148	3400.18	255	NA	NA
S217	EP0032	EP0032	2	36	BICF2P948602	CHR36_12224134	10246926	12528365	2281.44	230	1	1*
S217	EP0033	EP0033	2	36	BICF2P948602	CHR36_12224134	10246926	12528365	2281.44	230	1	1
S217	CON	2	02:00:00	36	BICF2P948602	CHR36_12224134	10246926	12528365	2281.44	230	NA	NA
S217	UNION	2	02:00:00	36	BICF2P948602	CHR36_12224134	10246926	12528365	2281.44	230	NA	NA
S218	EP0032	EP0032	2	36	BICF2G630755594	BICF2G630753846	29042040	30473945	1431.91	171	1	1*
S218	EP0034	EP0034	2	36	BICF2G630755594	CHR36_30201430	29042040	30595156	1553.12	186	1	1
S218	CON	2	02:00:00	36	BICF2G630755594	BICF2G630753846	29042040	30473945	1431.91	171	NA	NA
S218	UNION	2	02:00:00	36	BICF2G630755594	CHR36_30201430	29042040	30595156	1553.12	186	NA	NA
S219	EP0015	EP0015	2	37	CHR37_6589166	BICF2P1369066	6467852	7836499	1368.65	121	1	1*
S219	EP0016	EP0016	2	37	CHR37_6589166	BICF2P1369066	6467852	7836499	1368.65	121	1	1
S219	CON	2	02:00:00	37	CHR37_6589166	BICF2P1369066	6467852	7836499	1368.65	121	NA	NA
S219	UNION	2	02:00:00	37	CHR37_6589166	BICF2P1369066	6467852	7836499	1368.65	121	NA	NA
S220	EP0016	EP0016	2	39	BICF2P1073754	BICF2S23261177	24530	1462413	1437.88	157	1	1*
S220	EP0033	EP0033	2	39	BICF2P1073754	BICF2S23318708	24530	2598102	2573.57	305	1	1
S220	CON	2	02:00:00	39	BICF2P1073754	BICF2S23261177	24530	1462413	1437.88	157	NA	NA
S220	UNION	2	02:00:00	39	BICF2P1073754	BICF2S23318708	24530	2598102	2573.57	305	NA	NA
S221	EP0016	EP0016	2	39	BICF2S2356701	BICF2S24114532	116596427	120902693	4306.27	165	1	1*
S221	EP0033	EP0033	2	39	BICF2G6303982	CHRX_116276122	112923889	117386072	4462.18	239	1	1
S221	CON	2	02:00:00	39	BICF2S2356701	CHRX_116276122	116596427	117386072	789.646	33	NA	NA
S221	UNION	2	02:00:00	39	BICF2G6303982	BICF2S24114532	112923889	120902693	7978.81	371	NA	NA
