# Supplementary material for: EHBP1L1 Frameshift Deletion in English Springer Spaniel Dogs with Dyserythropoietic Anemia and Myopathy Syndrome (DAMS) or Neonatal Losses
Source: Genes (Basel). 2022 Aug 26;13(9):1533. doi: 10.3390/genes13091533 (PMC9498568; doi:10.3390/genes13091533)
Supplement: Supplementary file 1 [file genes-13-01533-s001.zip › Supplementary material/Table_S3_Private_Variants.xlsx]

## Sheet: private homozygous variants
Table S3. Private homozygous variants in the genomes of the affected English Springer Spaniels. Variants were called with respect to the UU_Cfam_GSD_1.0 reference genome assembly. The functional annotation of the variants is based on the NCBI annotation release 106. The table is in "1 effect per line" format. Thus, one variant will be listed several times, if multiple effects, e.g. on different a…
#CHROM	POS	REF	ALT	FILTER	ALLELE	EFFECT	IMPACT	GENE	GENEID	FEATURE	FEATUREID	BIOTYPE	RANK	HGVS_C	HGVS_P
chr1	64042787	G	A	PASS	A	intron_variant	MODIFIER	NKAIN2_3	NKAIN2_3	transcript	XM_038526700.1	protein_coding	3	c.273+42123G>A
chr1	64042787	G	A	PASS	A	intron_variant	MODIFIER	NKAIN2_3	NKAIN2_3	transcript	XM_038526702.1	protein_coding	3	c.273+42123G>A
chr1	64042787	G	A	PASS	A	intron_variant	MODIFIER	NKAIN2_3	NKAIN2_3	transcript	XM_038526701.1	protein_coding	3	c.273+42123G>A
chr1	64218952	AG	A	PASS	A	intron_variant	MODIFIER	NKAIN2_3	NKAIN2_3	transcript	XM_038526700.1	protein_coding	3	c.274-47802delG
chr1	64218952	AG	A	PASS	A	intron_variant	MODIFIER	NKAIN2_3	NKAIN2_3	transcript	XM_038526702.1	protein_coding	3	c.274-47802delG
chr1	64218952	AG	A	PASS	A	intron_variant	MODIFIER	NKAIN2_3	NKAIN2_3	transcript	XM_038526701.1	protein_coding	3	c.274-47802delG
chr1	65371741	C	T	PASS	T	upstream_gene_variant	MODIFIER	NCOA7_3	NCOA7_3	transcript	XM_038526726.1	protein_coding	-1	c.-3436C>T
chr1	65371741	C	T	PASS	T	intron_variant	MODIFIER	NCOA7_3	NCOA7_3	transcript	XM_038526724.1	protein_coding	11	c.2244+2528C>T
chr1	65371741	C	T	PASS	T	intron_variant	MODIFIER	NCOA7_3	NCOA7_3	transcript	XM_038526725.1	protein_coding	11	c.2211+2528C>T
chr1	65376018	G	A	PASS	A	intron_variant	MODIFIER	NCOA7_3	NCOA7_3	transcript	XM_038526724.1	protein_coding	11	c.2245-462G>A
chr1	65376018	G	A	PASS	A	intron_variant	MODIFIER	NCOA7_3	NCOA7_3	transcript	XM_038526725.1	protein_coding	11	c.2212-462G>A
chr1	65376018	G	A	PASS	A	intron_variant	MODIFIER	NCOA7_3	NCOA7_3	transcript	XM_038526726.1	protein_coding	1	c.76-462G>A
chr1	65610036	G	C	PASS	C	intergenic_region	MODIFIER	LOC111096229_3-LOC111096230_3	LOC111096229_3-LOC111096230_3	intergenic_region	LOC111096229_3-LOC111096230_3		-1	n.65610036G>C
chr1	66678608	C	A	PASS	A	intron_variant	MODIFIER	LOC111096255_3	LOC111096255_3	transcript	XR_005353123.1	pseudogene	1	n.201+1840G>T
chr1	66911746	T	G	PASS	G	intergenic_region	MODIFIER	LOC612694_3-THEMIS_3	LOC612694_3-THEMIS_3	intergenic_region	LOC612694_3-THEMIS_3		-1	n.66911746T>G
chr1	69896628	T	G	PASS	G	downstream_gene_variant	MODIFIER	LOC119870193_3	LOC119870193_3	transcript	XM_038525501.1	protein_coding	-1	c.*4922T>G
chr1	69896628	T	G	PASS	G	intergenic_region	MODIFIER	LOC119870193_3-LOC102155875_3	LOC119870193_3-LOC102155875_3	intergenic_region	LOC119870193_3-LOC102155875_3		-1	n.69896628T>G
chr1	70260337	T	C	PASS	C	intron_variant	MODIFIER	LOC491382_3	LOC491382_3	transcript	XM_038526800.1	protein_coding	4	c.238+4201T>C
chr1	70267420	C	T	PASS	T	intron_variant	MODIFIER	LOC491382_3	LOC491382_3	transcript	XM_038526800.1	protein_coding	4	c.239-4663C>T
chr6	35622575	C	T	PASS	T	intron_variant	MODIFIER	RBFOX1_3	RBFOX1_3	transcript	XM_038540435.1	protein_coding	5	c.405+66402G>A
chr6	35622575	C	T	PASS	T	intron_variant	MODIFIER	RBFOX1_3	RBFOX1_3	transcript	XM_038540440.1	protein_coding	5	c.405+66402G>A
chr6	35622575	C	T	PASS	T	intron_variant	MODIFIER	RBFOX1_3	RBFOX1_3	transcript	XM_038540439.1	protein_coding	5	c.405+66402G>A
chr6	35622575	C	T	PASS	T	intron_variant	MODIFIER	RBFOX1_3	RBFOX1_3	transcript	XM_038540446.1	protein_coding	5	c.405+66402G>A
chr6	35622575	C	T	PASS	T	intron_variant	MODIFIER	RBFOX1_3	RBFOX1_3	transcript	XM_038540445.1	protein_coding	5	c.405+66402G>A
chr6	35622575	C	T	PASS	T	intron_variant	MODIFIER	RBFOX1_3	RBFOX1_3	transcript	XM_038540437.1	protein_coding	5	c.405+66402G>A
chr6	35622575	C	T	PASS	T	intron_variant	MODIFIER	RBFOX1_3	RBFOX1_3	transcript	XM_038540438.1	protein_coding	5	c.405+66402G>A
chr6	35622575	C	T	PASS	T	intron_variant	MODIFIER	RBFOX1_3	RBFOX1_3	transcript	XM_038540441.1	protein_coding	5	c.405+66402G>A
chr6	35622575	C	T	PASS	T	intron_variant	MODIFIER	RBFOX1_3	RBFOX1_3	transcript	XM_038540444.1	protein_coding	5	c.405+66402G>A
chr6	35622575	C	T	PASS	T	intron_variant	MODIFIER	RBFOX1_3	RBFOX1_3	transcript	XM_038540443.1	protein_coding	5	c.405+66402G>A
chr6	68531514	AG	A	PASS	A	intergenic_region	MODIFIER	LOC100686081_3-LOC119872370_3	LOC100686081_3-LOC119872370_3	intergenic_region	LOC100686081_3-LOC119872370_3		-1	n.68531515delG
chr6	71048166	C	T	PASS	T	intron_variant	MODIFIER	ST6GALNAC3_3	ST6GALNAC3_3	transcript	XM_038541636.1	protein_coding	1	c.18+50670G>A
chr6	71048166	C	T	PASS	T	intron_variant	MODIFIER	ST6GALNAC3_3	ST6GALNAC3_3	transcript	XM_038541637.1	protein_coding	1	c.6+59834G>A
chr6	71048166	C	T	PASS	T	intron_variant	MODIFIER	ST6GALNAC3_3	ST6GALNAC3_3	transcript	XM_038541639.1	protein_coding	1	c.18+50670G>A
chr6	71048166	C	T	PASS	T	intron_variant	MODIFIER	ST6GALNAC3_3	ST6GALNAC3_3	transcript	XM_038541638.1	protein_coding	1	c.18+50670G>A
chr6	71048166	C	T	PASS	T	intron_variant	MODIFIER	ST6GALNAC3_3	ST6GALNAC3_3	transcript	XM_038541640.1	protein_coding	1	c.18+50670G>A
chr6	71572775	C	G	PASS	G	intron_variant	MODIFIER	SLC44A5_3	SLC44A5_3	transcript	XM_038541646.1	protein_coding	2	c.58+42270C>G
chr6	71572775	C	G	PASS	G	intron_variant	MODIFIER	SLC44A5_3	SLC44A5_3	transcript	XM_038541647.1	protein_coding	2	c.58+42270C>G
chr6	71572775	C	G	PASS	G	intron_variant	MODIFIER	SLC44A5_3	SLC44A5_3	transcript	XM_038541649.1	protein_coding	2	c.13+42315C>G
chr6	71572775	C	G	PASS	G	intron_variant	MODIFIER	SLC44A5_3	SLC44A5_3	transcript	XM_038541652.1	protein_coding	2	c.13+42315C>G
chr6	71572775	C	G	PASS	G	intron_variant	MODIFIER	SLC44A5_3	SLC44A5_3	transcript	XR_005361388.1	pseudogene	2	n.205+42270C>G
chr6	71572775	C	G	PASS	G	intron_variant	MODIFIER	SLC44A5_3	SLC44A5_3	transcript	XM_038541648.1	protein_coding	2	c.58+42270C>G
chr6	71572775	C	G	PASS	G	intron_variant	MODIFIER	SLC44A5_3	SLC44A5_3	transcript	XM_038541650.1	protein_coding	2	c.13+42315C>G
chr6	71572775	C	G	PASS	G	intron_variant	MODIFIER	SLC44A5_3	SLC44A5_3	transcript	XM_038541651.1	protein_coding	2	c.13+42315C>G
chr6	73217066	C	A	PASS	A	intron_variant	MODIFIER	LOC119872374_3	LOC119872374_3	transcript	XR_005360478.1	pseudogene	1	n.108+2334C>A
chr6	73219736	G	A	PASS	A	intron_variant	MODIFIER	LOC119872374_3	LOC119872374_3	transcript	XR_005360478.1	pseudogene	1	n.108+5004G>A
chr6	73226057	G	A	PASS	A	intron_variant	MODIFIER	LOC119872374_3	LOC119872374_3	transcript	XR_005360478.1	pseudogene	1	n.108+11325G>A
chr6	73252935	C	T	PASS	T	intron_variant	MODIFIER	LOC119872374_3	LOC119872374_3	transcript	XR_005360478.1	pseudogene	1	n.108+38203C>T
chr6	73389699	T	C	PASS	C	intergenic_region	MODIFIER	LOC119872374_3-LOC111096536_3	LOC119872374_3-LOC111096536_3	intergenic_region	LOC119872374_3-LOC111096536_3		-1	n.73389699T>C
chr6	73634025	A	T	PASS	T	upstream_gene_variant	MODIFIER	LOC111096536_3	LOC111096536_3	transcript	XR_005360479.1	pseudogene	-1	n.-258T>A
chr6	73634025	A	T	PASS	T	intergenic_region	MODIFIER	LOC111096536_3-LOC111096452_3	LOC111096536_3-LOC111096452_3	intergenic_region	LOC111096536_3-LOC111096452_3		-1	n.73634025A>T
chr6	76653473	C	T	PASS	T	intergenic_region	MODIFIER	LRRC7_3-LOC111096540_3	LRRC7_3-LOC111096540_3	intergenic_region	LRRC7_3-LOC111096540_3		-1	n.76653473C>T
chr7	26018296	G	A	PASS	A	intergenic_region	MODIFIER	LOC111096660_3-LOC111096885_3	LOC111096660_3-LOC111096885_3	intergenic_region	LOC111096660_3-LOC111096885_3		-1	n.26018296G>A
chr7	26122981	AT	A	PASS	A	intergenic_region	MODIFIER	LOC111096885_3-LOC100684025_3	LOC111096885_3-LOC100684025_3	intergenic_region	LOC111096885_3-LOC100684025_3		-1	n.26122982delT
chr10	43369757	T	A	PASS	A	upstream_gene_variant	MODIFIER	CHST10_3	CHST10_3	transcript	XM_038551006.1	protein_coding	-1	c.-1772T>A
chr10	43369757	T	A	PASS	A	upstream_gene_variant	MODIFIER	CHST10_3	CHST10_3	transcript	XM_038551009.1	protein_coding	-1	c.-4682T>A
chr10	43369757	T	A	PASS	A	intron_variant	MODIFIER	CHST10_3	CHST10_3	transcript	XM_038551002.1	protein_coding	2	c.-52-3910T>A
chr10	43369757	T	A	PASS	A	intron_variant	MODIFIER	CHST10_3	CHST10_3	transcript	XM_038551003.1	protein_coding	2	c.-52-3910T>A
chr10	43369757	T	A	PASS	A	intron_variant	MODIFIER	CHST10_3	CHST10_3	transcript	XM_038551005.1	protein_coding	1	c.-52-3910T>A
chr10	43369757	T	A	PASS	A	intron_variant	MODIFIER	CHST10_3	CHST10_3	transcript	XM_038551008.1	protein_coding	1	c.-52-3910T>A
chr10	43369757	T	A	PASS	A	intron_variant	MODIFIER	CHST10_3	CHST10_3	transcript	XM_038551004.1	protein_coding	2	c.-52-3910T>A
chr10	43472113	A	G	PASS	G	intergenic_region	MODIFIER	LONRF2_3-LOC119873774_3	LONRF2_3-LOC119873774_3	intergenic_region	LONRF2_3-LOC119873774_3		-1	n.43472113A>G
chr10	43476804	G	A	PASS	A	intergenic_region	MODIFIER	LONRF2_3-LOC119873774_3	LONRF2_3-LOC119873774_3	intergenic_region	LONRF2_3-LOC119873774_3		-1	n.43476804G>A
chr10	43482111	T	TC	PASS	TC	intergenic_region	MODIFIER	LONRF2_3-LOC119873774_3	LONRF2_3-LOC119873774_3	intergenic_region	LONRF2_3-LOC119873774_3		-1	n.43482111_43482112insC
chr10	43485645	G	A	PASS	A	intergenic_region	MODIFIER	LONRF2_3-LOC119873774_3	LONRF2_3-LOC119873774_3	intergenic_region	LONRF2_3-LOC119873774_3		-1	n.43485645G>A
chr10	43485798	G	A	PASS	A	intergenic_region	MODIFIER	LONRF2_3-LOC119873774_3	LONRF2_3-LOC119873774_3	intergenic_region	LONRF2_3-LOC119873774_3		-1	n.43485798G>A
chr10	43513421	T	G	PASS	G	intergenic_region	MODIFIER	LONRF2_3-LOC119873774_3	LONRF2_3-LOC119873774_3	intergenic_region	LONRF2_3-LOC119873774_3		-1	n.43513421T>G
chr10	43523000	C	T	PASS	T	intergenic_region	MODIFIER	LONRF2_3-LOC119873774_3	LONRF2_3-LOC119873774_3	intergenic_region	LONRF2_3-LOC119873774_3		-1	n.43523000C>T
chr10	43525815	T	C	PASS	C	intergenic_region	MODIFIER	LONRF2_3-LOC119873774_3	LONRF2_3-LOC119873774_3	intergenic_region	LONRF2_3-LOC119873774_3		-1	n.43525815T>C
chr10	43526136	C	T	PASS	T	intergenic_region	MODIFIER	LONRF2_3-LOC119873774_3	LONRF2_3-LOC119873774_3	intergenic_region	LONRF2_3-LOC119873774_3		-1	n.43526136C>T
chr10	43527737	G	A	PASS	A	intergenic_region	MODIFIER	LONRF2_3-LOC119873774_3	LONRF2_3-LOC119873774_3	intergenic_region	LONRF2_3-LOC119873774_3		-1	n.43527737G>A
chr10	43546565	A	G	PASS	G	intergenic_region	MODIFIER	LONRF2_3-LOC119873774_3	LONRF2_3-LOC119873774_3	intergenic_region	LONRF2_3-LOC119873774_3		-1	n.43546565A>G
chr10	43561603	G	A	PASS	A	intergenic_region	MODIFIER	LONRF2_3-LOC119873774_3	LONRF2_3-LOC119873774_3	intergenic_region	LONRF2_3-LOC119873774_3		-1	n.43561603G>A
chr10	43561604	A	T	PASS	T	intergenic_region	MODIFIER	LONRF2_3-LOC119873774_3	LONRF2_3-LOC119873774_3	intergenic_region	LONRF2_3-LOC119873774_3		-1	n.43561604A>T
chr10	43563658	C	A	PASS	A	intergenic_region	MODIFIER	LONRF2_3-LOC119873774_3	LONRF2_3-LOC119873774_3	intergenic_region	LONRF2_3-LOC119873774_3		-1	n.43563658C>A
chr10	43564315	G	T	PASS	T	intergenic_region	MODIFIER	LONRF2_3-LOC119873774_3	LONRF2_3-LOC119873774_3	intergenic_region	LONRF2_3-LOC119873774_3		-1	n.43564315G>T
chr10	43564551	CAT	C	PASS	C	intergenic_region	MODIFIER	LONRF2_3-LOC119873774_3	LONRF2_3-LOC119873774_3	intergenic_region	LONRF2_3-LOC119873774_3		-1	n.43564552_43564553delAT
chr10	43565719	C	T	PASS	T	intergenic_region	MODIFIER	LONRF2_3-LOC119873774_3	LONRF2_3-LOC119873774_3	intergenic_region	LONRF2_3-LOC119873774_3		-1	n.43565719C>T
chr10	43570035	ATAT	A	PASS	A	intergenic_region	MODIFIER	LONRF2_3-LOC119873774_3	LONRF2_3-LOC119873774_3	intergenic_region	LONRF2_3-LOC119873774_3		-1	n.43570036_43570038delTAT
chr10	43570125	C	T	PASS	T	intergenic_region	MODIFIER	LONRF2_3-LOC119873774_3	LONRF2_3-LOC119873774_3	intergenic_region	LONRF2_3-LOC119873774_3		-1	n.43570125C>T
chr10	43571295	G	A	PASS	A	intergenic_region	MODIFIER	LONRF2_3-LOC119873774_3	LONRF2_3-LOC119873774_3	intergenic_region	LONRF2_3-LOC119873774_3		-1	n.43571295G>A
chr10	43598389	G	C	PASS	C	intergenic_region	MODIFIER	LONRF2_3-LOC119873774_3	LONRF2_3-LOC119873774_3	intergenic_region	LONRF2_3-LOC119873774_3		-1	n.43598389G>C
chr10	43604957	G	A	PASS	A	intergenic_region	MODIFIER	LONRF2_3-LOC119873774_3	LONRF2_3-LOC119873774_3	intergenic_region	LONRF2_3-LOC119873774_3		-1	n.43604957G>A
chr10	43619439	G	A	PASS	A	intergenic_region	MODIFIER	LONRF2_3-LOC119873774_3	LONRF2_3-LOC119873774_3	intergenic_region	LONRF2_3-LOC119873774_3		-1	n.43619439G>A
chr10	43627049	A	G	PASS	G	intergenic_region	MODIFIER	LONRF2_3-LOC119873774_3	LONRF2_3-LOC119873774_3	intergenic_region	LONRF2_3-LOC119873774_3		-1	n.43627049A>G
chr10	43639357	C	T	PASS	T	upstream_gene_variant	MODIFIER	LOC119873774_3	LOC119873774_3	transcript	XR_005365221.1	pseudogene	-1	n.-524G>A
chr10	43639357	C	T	PASS	T	upstream_gene_variant	MODIFIER	AFF3_3	AFF3_3	transcript	XM_038551011.1	protein_coding	-1	c.-651C>T
chr10	43639357	C	T	PASS	T	upstream_gene_variant	MODIFIER	AFF3_3	AFF3_3	transcript	XM_038551013.1	protein_coding	-1	c.-651C>T
chr10	43639357	C	T	PASS	T	upstream_gene_variant	MODIFIER	AFF3_3	AFF3_3	transcript	XM_038551012.1	protein_coding	-1	c.-536C>T
chr10	43639357	C	T	PASS	T	intergenic_region	MODIFIER	LOC119873774_3-AFF3_3	LOC119873774_3-AFF3_3	intergenic_region	LOC119873774_3-AFF3_3		-1	n.43639357C>T
chr10	43639367	C	T	PASS	T	upstream_gene_variant	MODIFIER	LOC119873774_3	LOC119873774_3	transcript	XR_005365221.1	pseudogene	-1	n.-534G>A
chr10	43639367	C	T	PASS	T	upstream_gene_variant	MODIFIER	AFF3_3	AFF3_3	transcript	XM_038551011.1	protein_coding	-1	c.-641C>T
chr10	43639367	C	T	PASS	T	upstream_gene_variant	MODIFIER	AFF3_3	AFF3_3	transcript	XM_038551013.1	protein_coding	-1	c.-641C>T
chr10	43639367	C	T	PASS	T	upstream_gene_variant	MODIFIER	AFF3_3	AFF3_3	transcript	XM_038551012.1	protein_coding	-1	c.-526C>T
chr10	43639367	C	T	PASS	T	intergenic_region	MODIFIER	LOC119873774_3-AFF3_3	LOC119873774_3-AFF3_3	intergenic_region	LOC119873774_3-AFF3_3		-1	n.43639367C>T
chr10	43667210	C	T	PASS	T	intron_variant	MODIFIER	AFF3_3	AFF3_3	transcript	XM_038551011.1	protein_coding	2	c.50+26243C>T
chr10	43667210	C	T	PASS	T	intron_variant	MODIFIER	AFF3_3	AFF3_3	transcript	XM_038551013.1	protein_coding	2	c.50+26243C>T
chr10	43667210	C	T	PASS	T	intron_variant	MODIFIER	AFF3_3	AFF3_3	transcript	XM_038551012.1	protein_coding	1	c.53+27265C>T
chr10	43781314	G	A	PASS	A	intron_variant	MODIFIER	AFF3_3	AFF3_3	transcript	XM_038551011.1	protein_coding	6	c.945+50090G>A
chr10	43781314	G	A	PASS	A	intron_variant	MODIFIER	AFF3_3	AFF3_3	transcript	XM_038551013.1	protein_coding	5	c.870+50090G>A
chr10	43781314	G	A	PASS	A	intron_variant	MODIFIER	AFF3_3	AFF3_3	transcript	XM_038551012.1	protein_coding	5	c.948+50090G>A
chr10	43781314	G	A	PASS	A	intron_variant	MODIFIER	AFF3_3	AFF3_3	transcript	XM_038551014.1	protein_coding	4	c.639+50090G>A
chr10	43824982	T	A	PASS	A	intron_variant	MODIFIER	AFF3_3	AFF3_3	transcript	XM_038551011.1	protein_coding	6	c.946-63303T>A
chr10	43824982	T	A	PASS	A	intron_variant	MODIFIER	AFF3_3	AFF3_3	transcript	XM_038551013.1	protein_coding	5	c.871-63303T>A
chr10	43824982	T	A	PASS	A	intron_variant	MODIFIER	AFF3_3	AFF3_3	transcript	XM_038551012.1	protein_coding	5	c.949-63303T>A
chr10	43824982	T	A	PASS	A	intron_variant	MODIFIER	AFF3_3	AFF3_3	transcript	XM_038551014.1	protein_coding	4	c.640-63303T>A
chr10	43848189	C	T	PASS	T	intron_variant	MODIFIER	AFF3_3	AFF3_3	transcript	XM_038551011.1	protein_coding	6	c.946-40096C>T
chr10	43848189	C	T	PASS	T	intron_variant	MODIFIER	AFF3_3	AFF3_3	transcript	XM_038551013.1	protein_coding	5	c.871-40096C>T
chr10	43848189	C	T	PASS	T	intron_variant	MODIFIER	AFF3_3	AFF3_3	transcript	XM_038551012.1	protein_coding	5	c.949-40096C>T
chr10	43848189	C	T	PASS	T	intron_variant	MODIFIER	AFF3_3	AFF3_3	transcript	XM_038551014.1	protein_coding	4	c.640-40096C>T
chr10	44021905	C	T	PASS	T	intron_variant	MODIFIER	AFF3_3	AFF3_3	transcript	XM_038551011.1	protein_coding	11	c.1217+10145C>T
chr10	44021905	C	T	PASS	T	intron_variant	MODIFIER	AFF3_3	AFF3_3	transcript	XM_038551013.1	protein_coding	10	c.1142+10145C>T
chr10	44021905	C	T	PASS	T	intron_variant	MODIFIER	AFF3_3	AFF3_3	transcript	XM_038551012.1	protein_coding	9	c.1167-23681C>T
chr10	44021905	C	T	PASS	T	intron_variant	MODIFIER	AFF3_3	AFF3_3	transcript	XM_038551014.1	protein_coding	9	c.911+10145C>T
chr10	44805475	C	T	PASS	T	intron_variant	MODIFIER	CRACDL_3	CRACDL_3	transcript	XM_038551579.1	protein_coding	1	c.12-51860C>T
chr10	45816608	CAG	C	PASS	C	intron_variant	MODIFIER	TMEM131_3	TMEM131_3	transcript	XM_038551086.1	protein_coding	11	c.1086+2498_1086+2499delAG
chr10	48588351	G	T	PASS	T	intergenic_region	MODIFIER	LOC119876731_2-LOC119873668_3	LOC119876731_2-LOC119873668_3	intergenic_region	LOC119876731_2-LOC119873668_3		-1	n.48588351G>T
chr10	48629041	C	A	PASS	A	intron_variant	MODIFIER	LOC119873668_3	LOC119873668_3	transcript	XR_005365859.1	pseudogene	1	n.1246-586C>A
chr10	48629041	C	A	PASS	A	intron_variant	MODIFIER	LOC111097728_3	LOC111097728_3	transcript	XR_005365842.1	pseudogene	15	n.3537+2745G>T
chr10	48629041	C	A	PASS	A	intron_variant	MODIFIER	LOC119873668_3	LOC119873668_3	transcript	XR_005365860.1	pseudogene	1	n.1246-586C>A
chr10	48629041	C	A	PASS	A	intron_variant	MODIFIER	LOC111097728_3	LOC111097728_3	transcript	XR_005365832.1	pseudogene	10	n.2728+2745G>T
chr10	48629041	C	A	PASS	A	intron_variant	MODIFIER	LOC111097728_3	LOC111097728_3	transcript	XR_005365833.1	pseudogene	10	n.2783+2745G>T
chr10	48629041	C	A	PASS	A	intron_variant	MODIFIER	LOC111097728_3	LOC111097728_3	transcript	XR_005365834.1	pseudogene	11	n.2838+2745G>T
chr10	48629041	C	A	PASS	A	intron_variant	MODIFIER	LOC111097728_3	LOC111097728_3	transcript	XR_005365835.1	pseudogene	11	n.2783+2745G>T
chr10	48629041	C	A	PASS	A	intron_variant	MODIFIER	LOC111097728_3	LOC111097728_3	transcript	XR_005365836.1	pseudogene	7	n.2255+2745G>T
chr10	48629041	C	A	PASS	A	intron_variant	MODIFIER	LOC111097728_3	LOC111097728_3	transcript	XR_005365837.1	pseudogene	10	n.2728+2745G>T
chr10	48629041	C	A	PASS	A	intron_variant	MODIFIER	LOC111097728_3	LOC111097728_3	transcript	XR_005365838.1	pseudogene	8	n.2628+2745G>T
chr10	48629041	C	A	PASS	A	intron_variant	MODIFIER	LOC111097728_3	LOC111097728_3	transcript	XR_005365839.1	pseudogene	9	n.2683+2745G>T
chr10	48629041	C	A	PASS	A	intron_variant	MODIFIER	LOC111097728_3	LOC111097728_3	transcript	XR_005365840.1	pseudogene	10	n.2636+2745G>T
chr10	48629041	C	A	PASS	A	intron_variant	MODIFIER	LOC111097728_3	LOC111097728_3	transcript	XR_005365843.1	pseudogene	11	n.2809+2745G>T
chr10	48629041	C	A	PASS	A	intron_variant	MODIFIER	LOC111097728_3	LOC111097728_3	transcript	XR_005365844.1	pseudogene	8	n.2573+2745G>T
chr10	48629041	C	A	PASS	A	intron_variant	MODIFIER	LOC111097728_3	LOC111097728_3	transcript	XR_005365845.1	pseudogene	7	n.2200+2745G>T
chr10	48629041	C	A	PASS	A	intron_variant	MODIFIER	LOC111097728_3	LOC111097728_3	transcript	XR_005365847.1	pseudogene	11	n.2835+2745G>T
chr10	48629041	C	A	PASS	A	intron_variant	MODIFIER	LOC111097728_3	LOC111097728_3	transcript	XR_005365848.1	pseudogene	9	n.2628+2745G>T
chr10	48629041	C	A	PASS	A	intron_variant	MODIFIER	LOC111097728_3	LOC111097728_3	transcript	XR_005365850.1	pseudogene	10	n.2729-483G>T
chr10	48629041	C	A	PASS	A	intron_variant	MODIFIER	LOC111097728_3	LOC111097728_3	transcript	XR_005365853.1	pseudogene	10	n.2729-483G>T
chr10	48629041	C	A	PASS	A	intron_variant	MODIFIER	LOC111097728_3	LOC111097728_3	transcript	XR_005365854.1	pseudogene	8	n.2161+2745G>T
chr10	48629041	C	A	PASS	A	intron_variant	MODIFIER	LOC111097728_3	LOC111097728_3	transcript	XR_005365851.1	pseudogene	12	n.2674+2745G>T
chr10	48629041	C	A	PASS	A	intron_variant	MODIFIER	LOC111097728_3	LOC111097728_3	transcript	XR_005365846.1	pseudogene	13	n.3293+2745G>T
chr10	48629041	C	A	PASS	A	intron_variant	MODIFIER	LOC111097728_3	LOC111097728_3	transcript	XR_005365841.1	pseudogene	14	n.3462+2745G>T
chr10	48629041	C	A	PASS	A	intron_variant	MODIFIER	LOC111097728_3	LOC111097728_3	transcript	XR_005365849.1	pseudogene	13	n.3379+2745G>T
chr10	48629041	C	A	PASS	A	intron_variant	MODIFIER	LOC111097728_3	LOC111097728_3	transcript	XR_005365852.1	pseudogene	10	n.2729-483G>T
chr10	48663501	TA	T	PASS	T	intron_variant	MODIFIER	LOC111097728_3	LOC111097728_3	transcript	XR_005365842.1	pseudogene	7	n.1772-2236delT
chr10	48663501	TA	T	PASS	T	intron_variant	MODIFIER	LOC111097728_3	LOC111097728_3	transcript	XR_005365832.1	pseudogene	2	n.963-2236delT
chr10	48663501	TA	T	PASS	T	intron_variant	MODIFIER	LOC111097728_3	LOC111097728_3	transcript	XR_005365833.1	pseudogene	2	n.963-2236delT
chr10	48663501	TA	T	PASS	T	intron_variant	MODIFIER	LOC111097728_3	LOC111097728_3	transcript	XR_005365834.1	pseudogene	2	n.963-2236delT
chr10	48663501	TA	T	PASS	T	intron_variant	MODIFIER	LOC111097728_3	LOC111097728_3	transcript	XR_005365835.1	pseudogene	2	n.963-2236delT
chr10	48663501	TA	T	PASS	T	intron_variant	MODIFIER	LOC111097728_3	LOC111097728_3	transcript	XR_005365836.1	pseudogene	1	n.590-11181delT
chr10	48663501	TA	T	PASS	T	intron_variant	MODIFIER	LOC111097728_3	LOC111097728_3	transcript	XR_005365837.1	pseudogene	2	n.963-2236delT
chr10	48663501	TA	T	PASS	T	intron_variant	MODIFIER	LOC111097728_3	LOC111097728_3	transcript	XR_005365838.1	pseudogene	2	n.962+9703delT
chr10	48663501	TA	T	PASS	T	intron_variant	MODIFIER	LOC111097728_3	LOC111097728_3	transcript	XR_005365839.1	pseudogene	2	n.963-8624delT
chr10	48663501	TA	T	PASS	T	intron_variant	MODIFIER	LOC111097728_3	LOC111097728_3	transcript	XR_005365840.1	pseudogene	2	n.963-2236delT
chr10	48663501	TA	T	PASS	T	intron_variant	MODIFIER	LOC111097728_3	LOC111097728_3	transcript	XR_005365843.1	pseudogene	2	n.963-2236delT
chr10	48663501	TA	T	PASS	T	intron_variant	MODIFIER	LOC111097728_3	LOC111097728_3	transcript	XR_005365844.1	pseudogene	2	n.962+9703delT
chr10	48663501	TA	T	PASS	T	intron_variant	MODIFIER	LOC111097728_3	LOC111097728_3	transcript	XR_005365845.1	pseudogene	1	n.590-11236delT
chr10	48663501	TA	T	PASS	T	intron_variant	MODIFIER	LOC111097728_3	LOC111097728_3	transcript	XR_005365847.1	pseudogene	2	n.963-2236delT
chr10	48663501	TA	T	PASS	T	intron_variant	MODIFIER	LOC111097728_3	LOC111097728_3	transcript	XR_005365848.1	pseudogene	2	n.963-8624delT
chr10	48663501	TA	T	PASS	T	intron_variant	MODIFIER	LOC111097728_3	LOC111097728_3	transcript	XR_005365850.1	pseudogene	2	n.963-2236delT
chr10	48663501	TA	T	PASS	T	intron_variant	MODIFIER	LOC111097728_3	LOC111097728_3	transcript	XR_005365853.1	pseudogene	2	n.963-2236delT
chr10	48663501	TA	T	PASS	T	intron_variant	MODIFIER	LOC111097728_3	LOC111097728_3	transcript	XR_005365854.1	pseudogene	2	n.963-2236delT
chr10	48663501	TA	T	PASS	T	intron_variant	MODIFIER	LOC111097728_3	LOC111097728_3	transcript	XR_005365851.1	pseudogene	4	n.909-2236delT
chr10	48663501	TA	T	PASS	T	intron_variant	MODIFIER	LOC111097728_3	LOC111097728_3	transcript	XR_005365846.1	pseudogene	5	n.1528-2236delT
chr10	48663501	TA	T	PASS	T	intron_variant	MODIFIER	LOC111097728_3	LOC111097728_3	transcript	XR_005365841.1	pseudogene	6	n.1697-2236delT
chr10	48663501	TA	T	PASS	T	intron_variant	MODIFIER	LOC111097728_3	LOC111097728_3	transcript	XR_005365849.1	pseudogene	5	n.1614-2236delT
chr10	48663501	TA	T	PASS	T	intron_variant	MODIFIER	LOC111097728_3	LOC111097728_3	transcript	XR_005365852.1	pseudogene	2	n.963-2236delT
chr10	48687710	G	A	PASS	A	intron_variant	MODIFIER	LOC111097728_3	LOC111097728_3	transcript	XR_005365842.1	pseudogene	5	n.1089-7827C>T
chr10	48687710	G	A	PASS	A	intron_variant	MODIFIER	LOC111097728_3	LOC111097728_3	transcript	XR_005365851.1	pseudogene	2	n.226-7827C>T
chr10	48687710	G	A	PASS	A	intron_variant	MODIFIER	LOC111097728_3	LOC111097728_3	transcript	XR_005365846.1	pseudogene	3	n.845-7827C>T
chr10	48687710	G	A	PASS	A	intron_variant	MODIFIER	LOC111097728_3	LOC111097728_3	transcript	XR_005365841.1	pseudogene	4	n.1014-7827C>T
chr10	48687710	G	A	PASS	A	intron_variant	MODIFIER	LOC111097728_3	LOC111097728_3	transcript	XR_005365849.1	pseudogene	3	n.931-7827C>T
chr10	48689868	T	A	PASS	A	intron_variant	MODIFIER	LOC111097728_3	LOC111097728_3	transcript	XR_005365842.1	pseudogene	5	n.1089-9985A>T
chr10	48689868	T	A	PASS	A	intron_variant	MODIFIER	LOC111097728_3	LOC111097728_3	transcript	XR_005365851.1	pseudogene	2	n.226-9985A>T
chr10	48689868	T	A	PASS	A	intron_variant	MODIFIER	LOC111097728_3	LOC111097728_3	transcript	XR_005365846.1	pseudogene	3	n.845-9985A>T
chr10	48689868	T	A	PASS	A	intron_variant	MODIFIER	LOC111097728_3	LOC111097728_3	transcript	XR_005365841.1	pseudogene	4	n.1014-9985A>T
chr10	48689868	T	A	PASS	A	intron_variant	MODIFIER	LOC111097728_3	LOC111097728_3	transcript	XR_005365849.1	pseudogene	3	n.931-9985A>T
chr10	48695251	CAGTG	C	PASS	C	intron_variant	MODIFIER	LOC111097728_3	LOC111097728_3	transcript	XR_005365842.1	pseudogene	5	n.1089-15372_1089-15369delCACT
chr10	48695251	CAGTG	C	PASS	C	intron_variant	MODIFIER	LOC111097728_3	LOC111097728_3	transcript	XR_005365851.1	pseudogene	2	n.226-15372_226-15369delCACT
chr10	48695251	CAGTG	C	PASS	C	intron_variant	MODIFIER	LOC111097728_3	LOC111097728_3	transcript	XR_005365846.1	pseudogene	3	n.845-15372_845-15369delCACT
chr10	48695251	CAGTG	C	PASS	C	intron_variant	MODIFIER	LOC111097728_3	LOC111097728_3	transcript	XR_005365841.1	pseudogene	4	n.1014-15372_1014-15369delCACT
chr10	48695251	CAGTG	C	PASS	C	intron_variant	MODIFIER	LOC111097728_3	LOC111097728_3	transcript	XR_005365849.1	pseudogene	3	n.931-15372_931-15369delCACT
chr10	48710230	C	A	PASS	A	intron_variant	MODIFIER	LOC111097728_3	LOC111097728_3	transcript	XR_005365842.1	pseudogene	5	n.1089-30347G>T
chr10	48710230	C	A	PASS	A	intron_variant	MODIFIER	LOC111097728_3	LOC111097728_3	transcript	XR_005365851.1	pseudogene	2	n.226-30347G>T
chr10	48710230	C	A	PASS	A	intron_variant	MODIFIER	LOC111097728_3	LOC111097728_3	transcript	XR_005365846.1	pseudogene	3	n.845-30347G>T
chr10	48710230	C	A	PASS	A	intron_variant	MODIFIER	LOC111097728_3	LOC111097728_3	transcript	XR_005365841.1	pseudogene	4	n.1014-30347G>T
chr10	48710230	C	A	PASS	A	intron_variant	MODIFIER	LOC111097728_3	LOC111097728_3	transcript	XR_005365849.1	pseudogene	3	n.931-30347G>T
chr10	48710230	C	A	PASS	A	non_coding_transcript_exon_variant	MODIFIER	LOC119873667_3	LOC119873667_3	transcript	XR_005365830.1	pseudogene	1	n.139C>A
chr10	48710230	C	A	PASS	A	non_coding_transcript_exon_variant	MODIFIER	LOC119873667_3	LOC119873667_3	transcript	XR_005365831.1	pseudogene	1	n.139C>A
chr10	48730415	C	T	PASS	T	intron_variant	MODIFIER	LOC111097728_3	LOC111097728_3	transcript	XR_005365842.1	pseudogene	5	n.1088+45866G>A
chr10	48730415	C	T	PASS	T	intron_variant	MODIFIER	LOC111097728_3	LOC111097728_3	transcript	XR_005365851.1	pseudogene	2	n.225+45866G>A
chr10	48730415	C	T	PASS	T	intron_variant	MODIFIER	LOC111097728_3	LOC111097728_3	transcript	XR_005365846.1	pseudogene	3	n.844+45866G>A
chr10	48730415	C	T	PASS	T	intron_variant	MODIFIER	LOC111097728_3	LOC111097728_3	transcript	XR_005365841.1	pseudogene	4	n.1013+45866G>A
chr10	48730415	C	T	PASS	T	intron_variant	MODIFIER	LOC111097728_3	LOC111097728_3	transcript	XR_005365849.1	pseudogene	3	n.930+45866G>A
chr10	48758460	T	C	PASS	C	intron_variant	MODIFIER	LOC111097728_3	LOC111097728_3	transcript	XR_005365842.1	pseudogene	5	n.1088+17821A>G
chr10	48758460	T	C	PASS	C	intron_variant	MODIFIER	LOC111097728_3	LOC111097728_3	transcript	XR_005365851.1	pseudogene	2	n.225+17821A>G
chr10	48758460	T	C	PASS	C	intron_variant	MODIFIER	LOC111097728_3	LOC111097728_3	transcript	XR_005365846.1	pseudogene	3	n.844+17821A>G
chr10	48758460	T	C	PASS	C	intron_variant	MODIFIER	LOC111097728_3	LOC111097728_3	transcript	XR_005365841.1	pseudogene	4	n.1013+17821A>G
chr10	48758460	T	C	PASS	C	intron_variant	MODIFIER	LOC111097728_3	LOC111097728_3	transcript	XR_005365849.1	pseudogene	3	n.930+17821A>G
chr10	48780985	C	T	PASS	T	intron_variant	MODIFIER	LOC111097728_3	LOC111097728_3	transcript	XR_005365842.1	pseudogene	4	n.939-4555G>A
chr10	48780985	C	T	PASS	T	intron_variant	MODIFIER	LOC111097728_3	LOC111097728_3	transcript	XR_005365851.1	pseudogene	1	n.75+3142G>A
chr10	48780985	C	T	PASS	T	intron_variant	MODIFIER	LOC111097728_3	LOC111097728_3	transcript	XR_005365846.1	pseudogene	2	n.695-4555G>A
chr10	48780985	C	T	PASS	T	intron_variant	MODIFIER	LOC111097728_3	LOC111097728_3	transcript	XR_005365841.1	pseudogene	3	n.864-4555G>A
chr10	48780985	C	T	PASS	T	intron_variant	MODIFIER	LOC111097728_3	LOC111097728_3	transcript	XR_005365849.1	pseudogene	2	n.781-4555G>A
chr10	48783313	CAAG	C	PASS	C	intron_variant	MODIFIER	LOC111097728_3	LOC111097728_3	transcript	XR_005365842.1	pseudogene	4	n.939-6886_939-6884delCTT
chr10	48783313	CAAG	C	PASS	C	intron_variant	MODIFIER	LOC111097728_3	LOC111097728_3	transcript	XR_005365851.1	pseudogene	1	n.75+811_75+813delCTT
chr10	48783313	CAAG	C	PASS	C	intron_variant	MODIFIER	LOC111097728_3	LOC111097728_3	transcript	XR_005365846.1	pseudogene	2	n.695-6886_695-6884delCTT
chr10	48783313	CAAG	C	PASS	C	intron_variant	MODIFIER	LOC111097728_3	LOC111097728_3	transcript	XR_005365841.1	pseudogene	3	n.864-6886_864-6884delCTT
chr10	48783313	CAAG	C	PASS	C	intron_variant	MODIFIER	LOC111097728_3	LOC111097728_3	transcript	XR_005365849.1	pseudogene	2	n.781-6886_781-6884delCTT
chr10	48796750	A	AGATGATGAT	PASS	AGATGATGAT	intron_variant	MODIFIER	LOC111097728_3	LOC111097728_3	transcript	XR_005365842.1	pseudogene	2	n.706-329_706-328insATCATCATC
chr10	48796750	A	AGATGATGAT	PASS	AGATGATGAT	intron_variant	MODIFIER	LOC111097728_3	LOC111097728_3	transcript	XR_005365846.1	pseudogene	1	n.620+1529_620+1530insATCATCATC
chr10	48796750	A	AGATGATGAT	PASS	AGATGATGAT	intron_variant	MODIFIER	LOC111097728_3	LOC111097728_3	transcript	XR_005365841.1	pseudogene	2	n.705-329_705-328insATCATCATC
chr10	48796750	A	AGATGATGAT	PASS	AGATGATGAT	intron_variant	MODIFIER	LOC111097728_3	LOC111097728_3	transcript	XR_005365849.1	pseudogene	1	n.622-329_622-328insATCATCATC
chr10	48797404	CTT	C	PASS	C	downstream_gene_variant	MODIFIER	SRBD1_3	SRBD1_3	transcript	XM_038551198.1	protein_coding	-1	c.*5430_*5431delAA
chr10	48797404	CTT	C	PASS	C	intron_variant	MODIFIER	LOC111097728_3	LOC111097728_3	transcript	XR_005365842.1	pseudogene	1	n.623-53_623-52delAA
chr10	48797404	CTT	C	PASS	C	intron_variant	MODIFIER	LOC111097728_3	LOC111097728_3	transcript	XR_005365846.1	pseudogene	1	n.620+874_620+875delAA
chr10	48797404	CTT	C	PASS	C	intron_variant	MODIFIER	LOC111097728_3	LOC111097728_3	transcript	XR_005365841.1	pseudogene	1	n.622-53_622-52delAA
chr10	48797404	CTT	C	PASS	C	intron_variant	MODIFIER	LOC111097728_3	LOC111097728_3	transcript	XR_005365849.1	pseudogene	1	n.621+874_621+875delAA
chr10	48811679	CCTGCTT	C	PASS	C	intron_variant	MODIFIER	SRBD1_3	SRBD1_3	transcript	XM_038551198.1	protein_coding	19	c.2547-4846_2547-4841delAAGCAG
chr10	48991410	G	C	PASS	C	upstream_gene_variant	MODIFIER	LOC106559413_3	LOC106559413_3	transcript	XR_005365861.1	pseudogene	-1	n.-503G>C
chr10	48991410	G	C	PASS	C	intron_variant	MODIFIER	SRBD1_3	SRBD1_3	transcript	XM_038551198.1	protein_coding	1	c.51+441C>G
chr14	2417829	G	A	PASS	A	intergenic_region	MODIFIER	LOC119876962-OR2M9_3	LOC119876962-OR2M9_3	intergenic_region	LOC119876962-OR2M9_3		-1	n.2417829G>A
chr16	39492656	C	G	PASS	G	intergenic_region	MODIFIER	LOC102151149_3-LOC100688141_3	LOC102151149_3-LOC100688141_3	intergenic_region	LOC102151149_3-LOC100688141_3		-1	n.39492656C>G
chr18	51222500	G	A	PASS	A	3_prime_UTR_variant	MODIFIER	RBM14_3	RBM14_3	transcript	XM_038563799.1	protein_coding	3	c.*288C>T
chr18	51222500	G	A	PASS	A	3_prime_UTR_variant	MODIFIER	RBM14_3	RBM14_3	transcript	XM_038563800.1	protein_coding	3	c.*288C>T
chr18	51222500	G	A	PASS	A	downstream_gene_variant	MODIFIER	LOC106559991_3	LOC106559991_3	transcript	XR_005373612.1	pseudogene	-1	n.*373G>A
chr18	51222500	G	A	PASS	A	downstream_gene_variant	MODIFIER	RBM14_3	RBM14_3	transcript	XM_038563805.1	protein_coding	-1	c.*473C>T
chr18	51222500	G	A	PASS	A	intron_variant	MODIFIER	RBM14_3	RBM14_3	transcript	XM_038563809.1	protein_coding	1	c.337+8077C>T
chr18	51222500	G	A	PASS	A	intron_variant	MODIFIER	RBM14_3	RBM14_3	transcript	XM_038563806.1	protein_coding	2	c.448+2626C>T
chr18	51222500	G	A	PASS	A	intron_variant	MODIFIER	RBM14_3	RBM14_3	transcript	XM_038563810.1	protein_coding	1	c.338-7085C>T
chr18	51969458	A	G	PASS	G	upstream_gene_variant	MODIFIER	OVOL1_3	OVOL1_3	transcript	XM_038563904.1	protein_coding	-1	c.-3163T>C
chr18	51969458	A	G	PASS	G	upstream_gene_variant	MODIFIER	AP5B1_3	AP5B1_3	transcript	XM_038563901.1	protein_coding	-1	c.-5032A>G
chr18	51969458	A	G	PASS	G	intron_variant	MODIFIER	AP5B1_3	AP5B1_3	transcript	XM_038563902.1	protein_coding	1	c.-19+4657A>G
chr18	51969477	A	T	PASS	T	upstream_gene_variant	MODIFIER	OVOL1_3	OVOL1_3	transcript	XM_038563904.1	protein_coding	-1	c.-3182T>A
chr18	51969477	A	T	PASS	T	upstream_gene_variant	MODIFIER	AP5B1_3	AP5B1_3	transcript	XM_038563901.1	protein_coding	-1	c.-5013A>T
chr18	51969477	A	T	PASS	T	intron_variant	MODIFIER	AP5B1_3	AP5B1_3	transcript	XM_038563902.1	protein_coding	1	c.-19+4676A>T
chr18	52123541	AG	A	PASS	A	frameshift_variant&splice_region_variant	HIGH	EHBP1L1_3	EHBP1L1_3	transcript	XM_038563927.1	protein_coding	13	c.3120delC	p.Phe1041fs
chr18	52123541	AG	A	PASS	A	frameshift_variant&splice_region_variant	HIGH	EHBP1L1_3	EHBP1L1_3	transcript	XM_038563928.1	protein_coding	12	c.3084delC	p.Phe1029fs
chr18	52123541	AG	A	PASS	A	frameshift_variant&splice_region_variant	HIGH	EHBP1L1_3	EHBP1L1_3	transcript	XM_038563932.1	protein_coding	12	c.1323delC	p.Phe442fs
chr18	52123541	AG	A	PASS	A	frameshift_variant&splice_region_variant	HIGH	EHBP1L1_3	EHBP1L1_3	transcript	XM_038563929.1	protein_coding	13	c.1857delC	p.Phe620fs
chr18	52123541	AG	A	PASS	A	frameshift_variant&splice_region_variant	HIGH	EHBP1L1_3	EHBP1L1_3	transcript	XM_038563934.1	protein_coding	11	c.954delC	p.Phe319fs
chr18	52123541	AG	A	PASS	A	frameshift_variant&splice_region_variant	HIGH	EHBP1L1_3	EHBP1L1_3	transcript	XM_038563930.1	protein_coding	13	c.1539delC	p.Phe514fs
chr18	52123541	AG	A	PASS	A	frameshift_variant&splice_region_variant	HIGH	EHBP1L1_3	EHBP1L1_3	transcript	XM_038563931.1	protein_coding	13	c.1359delC	p.Phe454fs
chr18	52123541	AG	A	PASS	A	frameshift_variant&splice_region_variant	HIGH	EHBP1L1_3	EHBP1L1_3	transcript	XM_038563933.1	protein_coding	12	c.990delC	p.Phe331fs
chr18	52123541	AG	A	PASS	A	splice_region_variant&non_coding_transcript_exon_variant	LOW	EHBP1L1_3	EHBP1L1_3	transcript	XR_005373625.1	pseudogene	13	n.3347delC
chr22	46342517	C	T	PASS	T	intron_variant	MODIFIER	CLDN10_3	CLDN10_3	transcript	XM_038569875.1	protein_coding	3	c.470+3748C>T
chr22	46342517	C	T	PASS	T	intron_variant	MODIFIER	CLDN10_3	CLDN10_3	transcript	XM_038569876.1	protein_coding	3	c.458+3748C>T
chr22	46342517	C	T	PASS	T	intron_variant	MODIFIER	CLDN10_3	CLDN10_3	transcript	XM_038569877.1	protein_coding	3	c.401+3748C>T
chr27	69137	G	A	PASS	A	intergenic_region	MODIFIER	CHR_START-LOC477744_2	CHR_START-LOC477744_2	intergenic_region	CHR_START-LOC477744_2		-1	n.69137G>A
chr27	123367	G	A	PASS	A	intergenic_region	MODIFIER	CHR_START-LOC477744_2	CHR_START-LOC477744_2	intergenic_region	CHR_START-LOC477744_2		-1	n.123367G>A
chr27	939088	A	G	PASS	G	intron_variant	MODIFIER	CECR2_3	CECR2_3	transcript	XM_038576253.1	protein_coding	1	c.127-28161T>C
chr27	939088	A	G	PASS	G	intron_variant	MODIFIER	CECR2_3	CECR2_3	transcript	XM_038576254.1	protein_coding	1	c.127-28161T>C
chr27	939088	A	G	PASS	G	intron_variant	MODIFIER	CECR2_3	CECR2_3	transcript	XM_038576255.1	protein_coding	1	c.127-28161T>C
chr27	939088	A	G	PASS	G	intron_variant	MODIFIER	CECR2_3	CECR2_3	transcript	XM_038576257.1	protein_coding	1	c.127-28161T>C
chr27	939088	A	G	PASS	G	intron_variant	MODIFIER	CECR2_3	CECR2_3	transcript	XM_038576258.1	protein_coding	1	c.127-28161T>C
chr27	939088	A	G	PASS	G	intron_variant	MODIFIER	CECR2_3	CECR2_3	transcript	XM_038576259.1	protein_coding	1	c.127-28161T>C
chr27	1139062	A	T	PASS	T	intron_variant	MODIFIER	ADA2_3	ADA2_3	transcript	XM_038576261.1	protein_coding	4	c.760-2930A>T
chr27	1139062	A	T	PASS	T	intron_variant	MODIFIER	ADA2_3	ADA2_3	transcript	XM_038576264.1	protein_coding	3	c.400-2930A>T
chr27	1139062	A	T	PASS	T	intron_variant	MODIFIER	ADA2_3	ADA2_3	transcript	XM_038576262.1	protein_coding	4	c.760-2930A>T
chr27	1139062	A	T	PASS	T	intron_variant	MODIFIER	ADA2_3	ADA2_3	transcript	XM_038576263.1	protein_coding	4	c.760-6385A>T
chr27	2445650	C	A	PASS	A	downstream_gene_variant	MODIFIER	LOC111092873_3	LOC111092873_3	transcript	XR_005379701.1	pseudogene	-1	n.*2617G>T
chr27	2445650	C	A	PASS	A	intron_variant	MODIFIER	WNT5B_3	WNT5B_3	transcript	XM_038576338.1	protein_coding	1	c.6+26895G>T
chr27	37182696	A	G	PASS	G	intron_variant	MODIFIER	NELL2_3	NELL2_3	transcript	XM_038577409.1	protein_coding	2	c.184+2524T>C
chr27	37182696	A	G	PASS	G	intron_variant	MODIFIER	NELL2_3	NELL2_3	transcript	XM_038577410.1	protein_coding	3	c.184+2524T>C
chr27	37182696	A	G	PASS	G	intron_variant	MODIFIER	NELL2_3	NELL2_3	transcript	XM_038577411.1	protein_coding	3	c.184+2524T>C
chr27	37700662	G	GAATA	PASS	GAATA	intron_variant	MODIFIER	LOC111092890_3	LOC111092890_3	transcript	XR_005380068.1	pseudogene	2	n.254+11700_254+11701insTATT
chr30	36416123	G	A	PASS	A	intron_variant	MODIFIER	ARIH1_3	ARIH1_3	transcript	XM_038580910.1	protein_coding	1	c.373-1900G>A
chr30	36416123	G	A	PASS	A	intron_variant	MODIFIER	ARIH1_3	ARIH1_3	transcript	XM_038580911.1	protein_coding	2	c.100-1900G>A
chr30	36859171	T	A	PASS	A	intron_variant	MODIFIER	NEO1_3	NEO1_3	transcript	XM_038580915.1	protein_coding	1	c.142+29788T>A
chr30	36859171	T	A	PASS	A	intron_variant	MODIFIER	NEO1_3	NEO1_3	transcript	XM_038580917.1	protein_coding	1	c.142+29788T>A
chr30	36859171	T	A	PASS	A	intron_variant	MODIFIER	NEO1_3	NEO1_3	transcript	XM_038580918.1	protein_coding	1	c.142+29788T>A
chr30	36859171	T	A	PASS	A	intron_variant	MODIFIER	NEO1_3	NEO1_3	transcript	XM_038580919.1	protein_coding	1	c.142+29788T>A
chr30	36859171	T	A	PASS	A	intron_variant	MODIFIER	NEO1_3	NEO1_3	transcript	XM_038580920.1	protein_coding	1	c.142+29788T>A
chr35	24612062	T	A	PASS	A	intron_variant	MODIFIER	LOC488248_3	LOC488248_3	transcript	XM_038584299.1	protein_coding	1	c.32+15581A>T
chr35	24612070	T	A	PASS	A	intron_variant	MODIFIER	LOC488248_3	LOC488248_3	transcript	XM_038584299.1	protein_coding	1	c.32+15573A>T
chr35	24761273	C	T	PASS	T	intron_variant	MODIFIER	CARMIL1_3	CARMIL1_3	transcript	XM_038584305.1	protein_coding	2	c.139-42238C>T
chr35	24761273	C	T	PASS	T	intron_variant	MODIFIER	CARMIL1_3	CARMIL1_3	transcript	XM_038584308.1	protein_coding	2	c.139-42238C>T
chr35	24761273	C	T	PASS	T	intron_variant	MODIFIER	CARMIL1_3	CARMIL1_3	transcript	XM_038584307.1	protein_coding	2	c.139-42238C>T
chr35	24761273	C	T	PASS	T	intron_variant	MODIFIER	CARMIL1_3	CARMIL1_3	transcript	XM_038584306.1	protein_coding	2	c.139-42238C>T
chr35	24875155	ATTTGT	A	PASS	A	intron_variant	MODIFIER	CARMIL1_3	CARMIL1_3	transcript	XM_038584305.1	protein_coding	17	c.1395+219_1395+223delTTTGT
chr35	24875155	ATTTGT	A	PASS	A	intron_variant	MODIFIER	CARMIL1_3	CARMIL1_3	transcript	XM_038584308.1	protein_coding	17	c.1395+219_1395+223delTTTGT
chr35	24875155	ATTTGT	A	PASS	A	intron_variant	MODIFIER	CARMIL1_3	CARMIL1_3	transcript	XM_038584307.1	protein_coding	17	c.1395+219_1395+223delTTTGT
chr35	24875155	ATTTGT	A	PASS	A	intron_variant	MODIFIER	CARMIL1_3	CARMIL1_3	transcript	XM_038584306.1	protein_coding	17	c.1395+219_1395+223delTTTGT
chr35	26272829	C	T	PASS	T	intron_variant	MODIFIER	ZNF184_3	ZNF184_3	transcript	XM_038584379.1	protein_coding	2	c.8-2190G>A
chr35	26272829	C	T	PASS	T	intron_variant	MODIFIER	ZNF184_3	ZNF184_3	transcript	XM_038584380.1	protein_coding	2	c.8-2190G>A
chr35	26272829	C	T	PASS	T	intron_variant	MODIFIER	ZNF184_3	ZNF184_3	transcript	XM_038584381.1	protein_coding	2	c.8-2190G>A
chr35	26555905	C	T	PASS	T	intergenic_region	MODIFIER	TRNAG-GCC_42-cOR2B2P_3	TRNAG-GCC_42-cOR2B2P_3	intergenic_region	TRNAG-GCC_42-cOR2B2P_3		-1	n.26555905C>T
chr35	26734752	CGTT	C	PASS	C	intron_variant	MODIFIER	ZNF165_3	ZNF165_3	transcript	XM_038583981.1	protein_coding	3	c.868+422_868+424delGTT
chrUn_JAAHUQ010000941v1	13018	C	A	PASS	A	intergenic_region	MODIFIER						-1
chrUn_JAAHUQ010001418v1	40038	T	C	PASS	C	intergenic_region	MODIFIER						-1
chrUn_JAAHUQ010001548v1	51878	T	C	PASS	C	intergenic_region	MODIFIER						-1
chrUn_JAAHUQ010001944v1	31205	TGCTC	T	PASS	T	intergenic_region	MODIFIER						-1
chrUn_JAAHUQ010001944v1	31211	C	CAA	PASS	CAA	intergenic_region	MODIFIER						-1
chrUn_JAAHUQ010002233v1	43896	T	A	PASS	A	intergenic_region	MODIFIER						-1
chrUn_JAAHUQ010002296v1	4368	G	T	PASS	T	intergenic_region	MODIFIER						-1
chrUn_JAAHUQ010002591v1	74	T	A	PASS	A	intergenic_region	MODIFIER						-1
chrUn_JAAHUQ010002591v1	56432	T	G	PASS	G	intergenic_region	MODIFIER						-1
chrUn_JAAHUQ010002591v1	56433	T	G	PASS	G	intergenic_region	MODIFIER						-1
chrUn_JAAHUQ010002667v1	18793	G	T	PASS	T	intergenic_region	MODIFIER						-1
chrUn_MU018709v1	317557	G	A	PASS	A	intergenic_region	MODIFIER						-1
chrUn_MU018709v1	317596	G	T	PASS	T	intergenic_region	MODIFIER						-1
chrUn_MU018753v1	58759	T	A	PASS	A	intergenic_region	MODIFIER						-1
chrUn_MU018772v1	312784	C	T	PASS	T	intergenic_region	MODIFIER						-1
chrUn_MU018781v1	111550	C	A	PASS	A	intergenic_region	MODIFIER						-1
chrUn_MU018850v1	71677	A	T	PASS	T	intergenic_region	MODIFIER						-1
